# Supplementary material for: Bis(μ-3-nitro­phthalato-κ2 O 1:O 2)bis­[(thio­urea-κS)zinc] dihydrate
Source: Acta Crystallogr Sect E Struct Rep Online. 2012 Feb 10;68(Pt 3):m264. doi: 10.1107/S1600536812004679 (PMC3297227; doi:10.1107/S1600536812004679)
Supplement: Supplementary file 1 [file e-68-0m264-sup1.cif]

##############################################################################
#                                                                            #
# This CIF contains the data in a paper accepted for publication in          #
# Acta Crystallographica Section E. It conforms to the requirements of       #
# Notes for Authors for Acta Crystallographica Section E, and has been       #
# peer reviewed under the auspices of the IUCr Commission on Journals.       #
#                                                                            #
# Full details of the Crystallographic Information File format               #
# are given in the paper "The Crystallographic Information File (CIF):       #
# a New Standard Archive File for Crystallography" by S. R. Hall, F. H.      #
# Allen and I. D. Brown [Acta Cryst. (1991), A47, 655-685].                  #
#                                                                            #
# The current version of the core CIF dictionary is obtainable from          #
# ftp://ftp.iucr.org/pub/cif_core.dic.                                       #
#                                                                            #
# Software is freely available for graphical display of the structure(s)     #
# in this CIF. For information consult the CIF software page                 #
# http://www.iucr.org/resources/cif/software.                                #
#                                                                            #
# This file may be used for bona fide research purposes within the           #
# scientific community so long as proper attribution is given to the journal # 
# article from which it was obtained.                                        #
#                                                                            #
##############################################################################
data_I
_audit_creation_method     SHELXL-97
_chemical_name_systematic
;
Bis(\m-3-nitrophthalato-\k^2^<i>O</i>^1^:<i>O</i>^2^)bis[(thiourea-
\k<i>S</i>)zinc] dihydrate
;
_chemical_name_common     ?
_chemical_formula_moiety     'C20 H22 N10 O12 S4 Zn2, 2(H2 O)'
_chemical_formula_sum     'C20 H26 N10 O14 S4 Zn2'
_chemical_formula_iupac     '[Zn2 (C8 H3 N O6)2 (C H4 N2 S)4], 2H2 O'
_chemical_formula_weight     889.49
_chemical_melting_point     ?
_symmetry_cell_setting     monoclinic
_symmetry_space_group_name_H-M     'P 21/c'
_symmetry_space_group_name_Hall     '-P 2ybc'
loop_
    _symmetry_equiv_pos_as_xyz
    'x, y, z'
    '-x, y+1/2, -z+1/2'
    '-x, -y, -z'
    'x, -y-1/2, z-1/2'
_cell_length_a     7.661(3)
_cell_length_b     18.999(7)
_cell_length_c     11.732(4)
_cell_angle_alpha     90.00
_cell_angle_beta     104.960(6)
_cell_angle_gamma     90.00
_cell_volume     1649.7(11)
_cell_formula_units_Z     2
_cell_measurement_reflns_used     6473
_cell_measurement_theta_min     1.8
_cell_measurement_theta_max     27.9
_cell_measurement_temperature     294(2)
_exptl_crystal_description     Needle
_exptl_crystal_colour     Colorless
_exptl_crystal_size_max     0.20
_exptl_crystal_size_mid     0.10
_exptl_crystal_size_min     0.08
_exptl_crystal_density_diffrn     1.791
_exptl_crystal_density_meas     ?
_exptl_crystal_density_method     'not measured'
_exptl_crystal_F_000     904
_exptl_absorpt_coefficient_mu     1.788
_exptl_absorpt_correction_type     multi-scan
_exptl_absorpt_process_details     '(CrystalClear; Rigaku/MSC, 2005)'
_exptl_absorpt_correction_T_min     0.803
_exptl_absorpt_correction_T_max     0.885
_exptl_special_details
;
;
_diffrn_ambient_temperature     294(2)
_diffrn_radiation_type     MoK\a
_diffrn_radiation_wavelength     0.71073
_diffrn_radiation_source     'rotating anode'
_diffrn_radiation_monochromator     confocal
_diffrn_measurement_device_type     'Rigaku Saturn CCD area-detector'
_diffrn_measurement_method     \w
_diffrn_detector_area_resol_mean     28.571
_diffrn_reflns_number     13709
_diffrn_reflns_av_R_equivalents     0.0296
_diffrn_reflns_av_sigmaI/netI     0.0370
_diffrn_reflns_theta_min     2.09
_diffrn_reflns_theta_max     27.87
_diffrn_reflns_theta_full     27.87
_diffrn_measured_fraction_theta_max     0.996
_diffrn_measured_fraction_theta_full     0.996
_diffrn_reflns_limit_h_min     -10
_diffrn_reflns_limit_h_max     9
_diffrn_reflns_limit_k_min     -24
_diffrn_reflns_limit_k_max     24
_diffrn_reflns_limit_l_min     -15
_diffrn_reflns_limit_l_max     15
_diffrn_standards_number     0
_diffrn_standards_interval_count     ?
_diffrn_standards_interval_time     ?
_diffrn_standards_decay_%     ?
_refine_special_details
;
Refinement of <i>F</i>^2^ against ALL reflections. The weighted <i>R</i>-factor
<i>wR</i> and goodness of fit <i>S</i> are based on <i>F</i>^2^, conventional
<i>R</i>-factors <i>R</i> are based on <i>F</i>, with <i>F</i> set to zero for
negative <i>F</i>^2^. The threshold expression of <i>F</i>^2^ >
\s(<i>F</i>^2^) is used only for calculating <i>R</i>-factors(gt) <i>etc</i>.
and is not relevant to the choice of reflections for refinement.
<i>R</i>-factors based on <i>F</i>^2^ are statistically about twice as large
as those based on <i>F</i>, and <i>R</i>- factors based on ALL data will be
even larger.
;
_reflns_number_total     3905
_reflns_number_gt     3018
_reflns_threshold_expression     I>2\s(I)
_refine_ls_structure_factor_coef     Fsqd
_refine_ls_matrix_type     full
_refine_ls_R_factor_all     0.0299
_refine_ls_R_factor_gt     0.0238
_refine_ls_wR_factor_gt     0.0627
_refine_ls_wR_factor_ref     0.0642
_refine_ls_goodness_of_fit_ref     0.995
_refine_ls_restrained_S_all     1.006
_refine_ls_number_reflns     3905
_refine_ls_number_parameters     245
_refine_ls_number_restraints     19
_refine_ls_hydrogen_treatment     constr
_refine_ls_weighting_scheme     calc
_refine_ls_weighting_details
                 'calc w=1/[\s^2^(Fo^2^)+(0.0340P)^2^] where P=(Fo^2^+2Fc^2^)/3'
_atom_sites_solution_hydrogens     geom
_atom_sites_solution_primary     direct
_atom_sites_solution_secondary     difmap
_refine_ls_shift/su_max     0.001
_refine_ls_shift/su_mean     0.000
_refine_diff_density_max     0.350
_refine_diff_density_min     -0.504
_refine_ls_extinction_method     none
_refine_ls_extinction_coef     ?
loop_
    _atom_type_symbol
    _atom_type_description
    _atom_type_scat_dispersion_real
    _atom_type_scat_dispersion_imag
    _atom_type_scat_source
    'C' 'C' 0.0033 0.0016
                         'International Tables Vol C Tables 4.2.6.8 and 6.1.1.4'
    'H' 'H' 0.0000 0.0000
                         'International Tables Vol C Tables 4.2.6.8 and 6.1.1.4'
    'N' 'N' 0.0061 0.0033
                         'International Tables Vol C Tables 4.2.6.8 and 6.1.1.4'
    'O' 'O' 0.0106 0.0060
                         'International Tables Vol C Tables 4.2.6.8 and 6.1.1.4'
    'S' 'S' 0.1246 0.1234
                         'International Tables Vol C Tables 4.2.6.8 and 6.1.1.4'
    'Zn' 'Zn' 0.2839 1.4301
                         'International Tables Vol C Tables 4.2.6.8 and 6.1.1.4'
_computing_data_collection     'CrystalClear (Rigaku/MSC, 2005)'
_computing_cell_refinement     'CrystalClear (Rigaku/MSC, 2005)'
_computing_data_reduction     'CrystalClear (Rigaku/MSC, 2005)'
_computing_structure_solution     'SHELXS97 (Sheldrick, 2008)'
_computing_structure_refinement     'SHELXL97 (Sheldrick, 2008)'
_computing_molecular_graphics     'SHELXTL (Sheldrick, 2008)'
_computing_publication_material     'SHELXTL (Sheldrick, 2008)'
loop_
    _atom_site_type_symbol
    _atom_site_label
    _atom_site_fract_x
    _atom_site_fract_y
    _atom_site_fract_z
    _atom_site_U_iso_or_equiv
    _atom_site_adp_type
    _atom_site_calc_flag
    _atom_site_refinement_flags
    _atom_site_occupancy
    _atom_site_symmetry_multiplicity
    _atom_site_disorder_assembly
    _atom_site_disorder_group
    Zn Zn1 0.26375(3) 0.465538(10) 0.296748(17) 0.01321(7) Uani d . 1 1 . .
    S S1 0.38057(7) 0.46840(2) 0.13467(4) 0.02084(11) Uani d . 1 1 . .
    S S2 -0.04728(6) 0.45989(2) 0.25699(4) 0.01749(11) Uani d . 1 1 A .
    O O1 0.55143(16) 0.59210(7) 0.30902(11) 0.0204(3) Uani d . 1 1 . .
    O O2 0.31823(16) 0.55754(6) 0.37813(10) 0.0161(3) Uani d . 1 1 . .
    O O3 0.61945(17) 0.59897(6) 0.57337(11) 0.0174(3) Uani d . 1 1 . .
    O O4 0.69068(19) 0.69389(7) 0.68684(11) 0.0275(3) Uani d . 1 1 . .
    O O5 0.06166(18) 0.73729(7) 0.13145(11) 0.0259(3) Uani d . 1 1 . .
    O O6 0.18545(19) 0.63506(7) 0.17013(12) 0.0265(3) Uani d . 1 1 . .
    N N1 0.2512(2) 0.41575(8) -0.07518(13) 0.0231(4) Uani d . 1 1 . .
    H H1A 0.3054 0.4533 -0.0982 0.028 Uiso d R 1 1 . .
    H H1B 0.1905 0.3849 -0.1292 0.028 Uiso d R 1 1 . .
    N N2 0.1825(2) 0.35129(8) 0.07208(13) 0.0197(3) Uani d . 1 1 . .
    H H2A 0.1903 0.3450 0.1493 0.024 Uiso d R 1 1 . .
    H H2B 0.1214 0.3201 0.0188 0.024 Uiso d R 1 1 . .
    N N3 -0.0126(14) 0.3943(6) 0.4644(9) 0.0311(18) Uani d PDU 0.53(3) 1 A 1
    H H3A 0.0835 0.3710 0.4527 0.037 Uiso d PR 0.53(3) 1 A 1
    H H3B -0.0499 0.3863 0.5300 0.037 Uiso d PR 0.53(3) 1 A 1
    N N4 -0.2513(9) 0.4699(6) 0.4019(7) 0.0212(14) Uani d PD 0.53(3) 1 A 1
    H H4A -0.3110 0.4987 0.3440 0.025 Uiso d PR 0.53(3) 1 A 1
    H H4B -0.2931 0.4628 0.4660 0.025 Uiso d PR 0.53(3) 1 A 1
    N N3' 0.0236(16) 0.4119(6) 0.4809(8) 0.0223(17) Uani d PD 0.47(3) 1 A 2
    H H3'A 0.1369 0.4041 0.4753 0.027 Uiso d PR 0.47(3) 1 A 2
    H H3'B -0.0070 0.4010 0.5478 0.027 Uiso d PR 0.47(3) 1 A 2
    N N4' -0.2637(8) 0.4451(9) 0.3977(8) 0.0306(19) Uani d PDU 0.47(3) 1 A 2
    H H4'A -0.3495 0.4646 0.3389 0.037 Uiso d PR 0.47(3) 1 A 2
    H H4'B -0.2890 0.4336 0.4661 0.037 Uiso d PR 0.47(3) 1 A 2
    N N5 0.1667(2) 0.69621(8) 0.19691(13) 0.0187(3) Uani d . 1 1 . .
    C C1 0.4272(2) 0.60353(9) 0.35579(15) 0.0139(4) Uani d . 1 1 . .
    C C2 0.3923(2) 0.67846(9) 0.38999(15) 0.0121(3) Uani d . 1 1 . .
    C C3 0.2711(2) 0.72277(9) 0.31257(15) 0.0149(4) Uani d . 1 1 . .
    C C4 0.2396(2) 0.79171(9) 0.33902(17) 0.0191(4) Uani d . 1 1 . .
    H H4 0.1577 0.8191 0.2847 0.023 Uiso calc R 1 1 . .
    C C5 0.3301(2) 0.81947(9) 0.44617(16) 0.0198(4) Uani d . 1 1 . .
    H H5 0.3125 0.8661 0.4646 0.024 Uiso calc R 1 1 . .
    C C6 0.4482(2) 0.77666(9) 0.52632(16) 0.0164(4) Uani d . 1 1 . .
    H H6 0.5074 0.7948 0.5997 0.020 Uiso calc R 1 1 . .
    C C7 0.4805(2) 0.70735(9) 0.49987(15) 0.0134(4) Uani d . 1 1 . .
    C C8 0.6076(2) 0.66467(9) 0.59491(15) 0.0148(4) Uani d . 1 1 . .
    C C9 0.2607(2) 0.40643(9) 0.03736(16) 0.0173(4) Uani d . 1 1 . .
    C C10 -0.1008(2) 0.43850(10) 0.38726(16) 0.0185(4) Uani d D 1 1 . .
    O O7 0.83935(17) 0.67482(7) 0.28846(11) 0.0237(3) Uani d . 1 1 . .
    H H7A 0.7478 0.6517 0.2960 0.036 Uiso d R 1 1 . .
    H H7B 0.8098 0.7152 0.2584 0.036 Uiso d R 1 1 . .
loop_
    _atom_site_aniso_label
    _atom_site_aniso_U_11
    _atom_site_aniso_U_22
    _atom_site_aniso_U_33
    _atom_site_aniso_U_12
    _atom_site_aniso_U_13
    _atom_site_aniso_U_23
    Zn1 0.01454(11) 0.01171(11) 0.01271(12) -0.00086(7) 0.00228(8) -0.00136(8)
    S1 0.0248(2) 0.0223(3) 0.0178(2) -0.00789(18) 0.0096(2) -0.00637(19)
    S2 0.0157(2) 0.0219(2) 0.0154(2) -0.00093(17) 0.00484(18) 0.00302(18)
    O1 0.0182(6) 0.0195(7) 0.0255(7) -0.0014(5) 0.0091(6) -0.0084(5)
    O2 0.0224(7) 0.0112(6) 0.0149(7) -0.0049(5) 0.0050(6) -0.0018(5)
    O3 0.0208(6) 0.0130(6) 0.0164(7) 0.0030(5) 0.0009(6) -0.0008(5)
    O4 0.0386(8) 0.0150(7) 0.0194(7) -0.0019(6) -0.0098(6) -0.0017(5)
    O5 0.0258(7) 0.0248(8) 0.0217(7) 0.0036(6) -0.0035(6) 0.0052(6)
    O6 0.0362(8) 0.0194(7) 0.0201(7) 0.0019(6) 0.0005(6) -0.0040(6)
    N1 0.0316(9) 0.0216(9) 0.0154(8) -0.0012(7) 0.0050(7) -0.0003(6)
    N2 0.0248(8) 0.0211(8) 0.0117(8) -0.0058(6) 0.0019(7) -0.0046(6)
    N3 0.031(3) 0.030(3) 0.035(3) 0.010(3) 0.014(2) 0.015(3)
    N4 0.024(2) 0.021(3) 0.024(2) -0.0007(18) 0.0156(18) 0.004(2)
    N3' 0.038(4) 0.019(3) 0.015(3) 0.003(3) 0.017(3) 0.004(2)
    N4' 0.016(2) 0.054(5) 0.021(2) -0.014(3) 0.0036(18) 0.010(3)
    N5 0.0186(8) 0.0204(9) 0.0166(8) -0.0025(6) 0.0033(7) 0.0021(6)
    C1 0.0146(8) 0.0140(9) 0.0108(9) -0.0005(6) -0.0011(7) -0.0004(6)
    C2 0.0119(8) 0.0105(8) 0.0158(9) -0.0018(6) 0.0072(7) -0.0004(6)
    C3 0.0153(8) 0.0156(9) 0.0135(9) -0.0025(7) 0.0034(7) 0.0003(7)
    C4 0.0184(9) 0.0168(9) 0.0212(10) 0.0036(7) 0.0033(8) 0.0050(7)
    C5 0.0232(9) 0.0113(9) 0.0253(10) 0.0020(7) 0.0070(8) -0.0012(7)
    C6 0.0169(8) 0.0141(9) 0.0186(9) -0.0013(7) 0.0050(8) -0.0021(7)
    C7 0.0124(8) 0.0126(9) 0.0157(9) -0.0009(6) 0.0044(7) 0.0010(7)
    C8 0.0153(8) 0.0131(9) 0.0164(9) -0.0021(6) 0.0047(8) 0.0006(7)
    C9 0.0166(9) 0.0184(10) 0.0164(9) 0.0040(7) 0.0032(8) -0.0018(7)
    C10 0.0225(9) 0.0170(9) 0.0163(10) -0.0086(7) 0.0054(8) -0.0047(7)
    O7 0.0227(7) 0.0188(7) 0.0303(8) 0.0006(5) 0.0083(6) 0.0061(6)
_geom_special_details
;
All e.s.d.'s (except the e.s.d. in the dihedral angle between two l.s. planes)
are estimated using the full covariance matrix. The cell e.s.d.'s are taken
into account individually in the estimation of e.s.d.'s in distances, angles
and torsion angles; correlations between e.s.d.'s in cell parameters are only
used when they are defined by crystal symmetry. An approximate (isotropic)
treatment of cell e.s.d.'s is used for estimating e.s.d.'s involving l.s.
planes.
;
loop_
    _geom_bond_atom_site_label_1
    _geom_bond_atom_site_label_2
    _geom_bond_site_symmetry_2
    _geom_bond_distance
    _geom_bond_publ_flag
    Zn1 O3 3_666 1.9801(13) ?
    Zn1 O2 . 1.9839(13) ?
    Zn1 S1 . 2.3018(8) ?
    Zn1 S2 . 2.3093(10) ?
    S1 C9 . 1.7295(18) ?
    S2 C10 . 1.730(2) ?
    O1 C1 . 1.234(2) ?
    O2 C1 . 1.282(2) ?
    O3 C8 . 1.281(2) ?
    O3 Zn1 3_666 1.9801(13) ?
    O4 C8 . 1.234(2) ?
    O5 N5 . 1.2359(19) ?
    O6 N5 . 1.222(2) ?
    N1 C9 . 1.315(2) ?
    N1 H1A . 0.9000 ?
    N1 H1B . 0.9000 ?
    N2 C9 . 1.322(2) ?
    N2 H2A . 0.9000 ?
    N2 H2B . 0.9001 ?
    N3 C10 . 1.290(7) ?
    N3 H3A . 0.9000 ?
    N3 H3B . 0.8999 ?
    N3 H3'A . 1.1353 ?
    N3 H3'B . 0.9767 ?
    N4 C10 . 1.348(6) ?
    N4 H4A . 0.8999 ?
    N4 H4B . 0.9000 ?
    N4 H4'A . 0.9136 ?
    N4 H4'B . 1.1135 ?
    N3' C10 . 1.353(8) ?
    N3' H3A . 1.0006 ?
    N3' H3B . 1.0258 ?
    N3' H3'A . 0.9000 ?
    N3' H3'B . 0.8999 ?
    N4' C10 . 1.291(6) ?
    N4' H4A . 1.2029 ?
    N4' H4B . 0.9480 ?
    N4' H4'A . 0.9001 ?
    N4' H4'B . 0.9000 ?
    N5 C3 . 1.475(2) ?
    C1 C2 . 1.521(2) ?
    C2 C3 . 1.400(2) ?
    C2 C7 . 1.403(2) ?
    C3 C4 . 1.382(3) ?
    C4 C5 . 1.374(3) ?
    C4 H4 . 0.9300 ?
    C5 C6 . 1.387(2) ?
    C5 H5 . 0.9300 ?
    C6 C7 . 1.390(2) ?
    C6 H6 . 0.9300 ?
    C7 C8 . 1.513(2) ?
    O7 H7A . 0.8510 ?
    O7 H7B . 0.8508 ?
loop_
    _geom_angle_atom_site_label_1
    _geom_angle_atom_site_label_2
    _geom_angle_atom_site_label_3
    _geom_angle_site_symmetry_1
    _geom_angle_site_symmetry_3
    _geom_angle
    _geom_angle_publ_flag
    O3 Zn1 O2 3_666 . 100.25(5) ?
    O3 Zn1 S1 3_666 . 117.10(4) ?
    O2 Zn1 S1 . . 107.36(4) ?
    O3 Zn1 S2 3_666 . 111.37(4) ?
    O2 Zn1 S2 . . 102.48(4) ?
    S1 Zn1 S2 . . 115.80(2) ?
    C9 S1 Zn1 . . 106.01(7) ?
    C10 S2 Zn1 . . 107.45(6) ?
    C1 O2 Zn1 . . 124.72(12) ?
    C8 O3 Zn1 . 3_666 119.48(11) ?
    C9 N1 H1A . . 119.8 ?
    C9 N1 H1B . . 120.2 ?
    H1A N1 H1B . . 120.0 ?
    C9 N2 H2A . . 119.8 ?
    C9 N2 H2B . . 120.2 ?
    H2A N2 H2B . . 120.0 ?
    C10 N3 H3A . . 120.9 ?
    C10 N3 H3B . . 119.0 ?
    H3A N3 H3B . . 120.0 ?
    C10 N3 H3'A . . 107.6 ?
    H3B N3 H3'A . . 117.8 ?
    C10 N3 H3'B . . 119.9 ?
    H3A N3 H3'B . . 113.0 ?
    H3'A N3 H3'B . . 94.8 ?
    C10 N4 H4A . . 117.3 ?
    C10 N4 H4B . . 122.7 ?
    H4A N4 H4B . . 120.0 ?
    C10 N4 H4'A . . 113.7 ?
    H4B N4 H4'A . . 105.2 ?
    C10 N4 H4'B . . 101.0 ?
    H4A N4 H4'B . . 135.9 ?
    H4'A N4 H4'B . . 100.1 ?
    C10 N3' H3A . . 108.0 ?
    C10 N3' H3B . . 105.1 ?
    H3A N3' H3B . . 100.6 ?
    C10 N3' H3'A . . 119.5 ?
    H3B N3' H3'A . . 130.1 ?
    C10 N3' H3'B . . 120.5 ?
    H3A N3' H3'B . . 110.8 ?
    H3'A N3' H3'B . . 120.0 ?
    C10 N4' H4A . . 101.6 ?
    C10 N4' H4B . . 124.1 ?
    H4A N4' H4B . . 92.1 ?
    C10 N4' H4'A . . 120.0 ?
    H4B N4' H4'A . . 102.4 ?
    C10 N4' H4'B . . 119.8 ?
    H4A N4' H4'B . . 124.7 ?
    H4'A N4' H4'B . . 120.0 ?
    O6 N5 O5 . . 122.81(15) ?
    O6 N5 C3 . . 119.35(14) ?
    O5 N5 C3 . . 117.84(15) ?
    O1 C1 O2 . . 126.07(16) ?
    O1 C1 C2 . . 119.37(15) ?
    O2 C1 C2 . . 114.56(15) ?
    C3 C2 C7 . . 116.24(15) ?
    C3 C2 C1 . . 121.59(15) ?
    C7 C2 C1 . . 122.16(14) ?
    C4 C3 C2 . . 123.32(16) ?
    C4 C3 N5 . . 116.51(15) ?
    C2 C3 N5 . . 120.16(15) ?
    C5 C4 C3 . . 119.54(16) ?
    C5 C4 H4 . . 120.2 ?
    C3 C4 H4 . . 120.2 ?
    C4 C5 C6 . . 118.80(17) ?
    C4 C5 H5 . . 120.6 ?
    C6 C5 H5 . . 120.6 ?
    C5 C6 C7 . . 121.77(17) ?
    C5 C6 H6 . . 119.1 ?
    C7 C6 H6 . . 119.1 ?
    C6 C7 C2 . . 120.30(16) ?
    C6 C7 C8 . . 117.45(16) ?
    C2 C7 C8 . . 122.22(15) ?
    O4 C8 O3 . . 124.33(16) ?
    O4 C8 C7 . . 119.46(16) ?
    O3 C8 C7 . . 116.20(15) ?
    N1 C9 N2 . . 120.25(17) ?
    N1 C9 S1 . . 116.95(14) ?
    N2 C9 S1 . . 122.79(14) ?
    N3 C10 N4' . . 109.9(6) ?
    N3 C10 N4 . . 120.6(6) ?
    N4' C10 N3' . . 117.1(6) ?
    N4 C10 N3' . . 120.6(6) ?
    N3 C10 S2 . . 124.9(5) ?
    N4' C10 S2 . . 121.1(4) ?
    N4 C10 S2 . . 114.5(4) ?
    N3' C10 S2 . . 121.8(5) ?
    H7A O7 H7B . . 111.7 ?
loop_
    _geom_torsion_atom_site_label_1
    _geom_torsion_atom_site_label_2
    _geom_torsion_atom_site_label_3
    _geom_torsion_atom_site_label_4
    _geom_torsion_site_symmetry_1
    _geom_torsion_site_symmetry_2
    _geom_torsion_site_symmetry_3
    _geom_torsion_site_symmetry_4
    _geom_torsion
    _geom_torsion_publ_flag
    O3 Zn1 S1 C9 3_666 . . . 91.23(8) ?
    O2 Zn1 S1 C9 . . . . -157.10(7) ?
    S2 Zn1 S1 C9 . . . . -43.36(7) ?
    O3 Zn1 S2 C10 3_666 . . . 29.72(8) ?
    O2 Zn1 S2 C10 . . . . -76.68(8) ?
    S1 Zn1 S2 C10 . . . . 166.81(7) ?
    O3 Zn1 O2 C1 3_666 . . . 110.95(13) ?
    S1 Zn1 O2 C1 . . . . -11.84(13) ?
    S2 Zn1 O2 C1 . . . . -134.26(12) ?
    Zn1 O2 C1 O1 . . . . -22.5(2) ?
    Zn1 O2 C1 C2 . . . . 156.42(11) ?
    O1 C1 C2 C3 . . . . 91.4(2) ?
    O2 C1 C2 C3 . . . . -87.6(2) ?
    O1 C1 C2 C7 . . . . -87.9(2) ?
    O2 C1 C2 C7 . . . . 93.14(19) ?
    C7 C2 C3 C4 . . . . 1.3(3) ?
    C1 C2 C3 C4 . . . . -178.07(16) ?
    C7 C2 C3 N5 . . . . -177.58(15) ?
    C1 C2 C3 N5 . . . . 3.1(2) ?
    O6 N5 C3 C4 . . . . -178.06(17) ?
    O5 N5 C3 C4 . . . . 1.2(2) ?
    O6 N5 C3 C2 . . . . 0.9(2) ?
    O5 N5 C3 C2 . . . . -179.85(16) ?
    C2 C3 C4 C5 . . . . 0.0(3) ?
    N5 C3 C4 C5 . . . . 178.91(16) ?
    C3 C4 C5 C6 . . . . -1.5(3) ?
    C4 C5 C6 C7 . . . . 1.7(3) ?
    C5 C6 C7 C2 . . . . -0.3(3) ?
    C5 C6 C7 C8 . . . . -178.29(16) ?
    C3 C2 C7 C6 . . . . -1.1(2) ?
    C1 C2 C7 C6 . . . . 178.24(16) ?
    C3 C2 C7 C8 . . . . 176.76(15) ?
    C1 C2 C7 C8 . . . . -3.9(2) ?
    Zn1 O3 C8 O4 3_666 . . . 13.0(2) ?
    Zn1 O3 C8 C7 3_666 . . . -166.24(11) ?
    C6 C7 C8 O4 . . . . -6.8(2) ?
    C2 C7 C8 O4 . . . . 175.24(17) ?
    C6 C7 C8 O3 . . . . 172.46(16) ?
    C2 C7 C8 O3 . . . . -5.5(2) ?
    Zn1 S1 C9 N1 . . . . 154.73(13) ?
    Zn1 S1 C9 N2 . . . . -25.98(16) ?
    Zn1 S2 C10 N3 . . . . -38.9(8) ?
    Zn1 S2 C10 N4' . . . . 166.3(9) ?
    Zn1 S2 C10 N4 . . . . 143.9(5) ?
    Zn1 S2 C10 N3' . . . . -16.2(6) ?
loop_
    _geom_hbond_atom_site_label_D
    _geom_hbond_atom_site_label_H
    _geom_hbond_atom_site_label_A
    _geom_hbond_site_symmetry_A
    _geom_hbond_distance_DH
    _geom_hbond_distance_HA
    _geom_hbond_distance_DA
    _geom_hbond_angle_DHA
    O7 H7B O4 4_575 0.85 2.03 2.870(2) 169.1
    O7 H7A O1 . 0.85 1.92 2.769(2) 174.8
    N4' H4'B O2 3_566 0.90 1.91 2.768(9) 159.9
    N4' H4'A O1 1_455 0.90 2.54 3.182(15) 129.2
    N3' H3'B O7 3_666 0.90 2.48 3.110(8) 127.6
    N3' H3'A O3 3_666 0.90 2.09 2.971(12) 166.4
    N4 H4B O2 3_566 0.90 1.93 2.807(8) 165.2
    N4 H4A O1 1_455 0.90 2.05 2.830(8) 144.3
    N3 H3B O7 3_666 0.90 2.59 3.147(8) 120.7
    N3 H3A O3 3_666 0.90 2.44 3.159(10) 136.9
    N2 H2B O5 3_565 0.90 2.23 3.119(2) 168.0
    N2 H2A O4 3_666 0.90 2.04 2.874(2) 153.2
    N1 H1B O7 3_665 0.90 2.15 2.968(2) 151.2
_iucr_refine_instructions_details
;
TITL shelx in P2(1)/c                 P21/c
CELL  0.71073    7.6610   18.9990   11.7320    90.000   104.960    90.000
ZERR 2           0.0030    0.0070    0.0040     0.000     0.006     0.000
LATT 1
SYMM             - X ,    0.50000 + Y ,    0.50000 - Z
SFAC C  H  N  O  S  Zn
UNIT 40 52 20 28 8 4
L.S. 4
ACTA
BOND $H
FMAP 2
PLAN 10
dfix 1.32  0.01 c10 n4'
sadi c10 n4 c10 n4' c10 n3 c10 n3'
isor 0.005 n3 n4'
conf
eqiv $6 x, -y+3/2, z-1/2
htab o7 o4_$6
htab o7 o1
htab n4' o2_$5
htab n4' o1_$4
htab n3' o7_$2
htab n3' o3_$2
eqiv $5 -x, -y+1, -z+1
htab n4 o2_$5
eqiv $4 x-1, y, z
htab n4 o1_$4
htab N3 o7_$2
htab N3 o3_$2
eqiv $3 -x, -y+1, -z
htab n2 o5_$3
eqiv $2 -x+1, -y+1, -z+1
htab N2 o4_$2
htab N1 o7_$1
eqiv $1 -x+1, -y+1, -z
HTAB
TEMP   294
WGHT    0.034000
FVAR       0.44402   0.53496
ZN1   6    0.263751    0.465538    0.296748    11.00000    0.01454    0.01171 =
         0.01271   -0.00136    0.00228   -0.00086
S1    5    0.380566    0.468403    0.134669    11.00000    0.02476    0.02228 =
         0.01776   -0.00637    0.00960   -0.00789
S2    5   -0.047275    0.459888    0.256990    11.00000    0.01565    0.02188 =
         0.01541    0.00302    0.00484   -0.00093
O1    4    0.551428    0.592099    0.309021    11.00000    0.01817    0.01954 =
         0.02548   -0.00841    0.00907   -0.00144
O2    4    0.318229    0.557545    0.378131    11.00000    0.02242    0.01117 =
         0.01493   -0.00183    0.00499   -0.00487
O3    4    0.619454    0.598974    0.573366    11.00000    0.02076    0.01301 =
         0.01636   -0.00077    0.00093    0.00304
O4    4    0.690676    0.693894    0.686844    11.00000    0.03858    0.01496 =
         0.01942   -0.00166   -0.00977   -0.00192
O5    4    0.061659    0.737293    0.131446    11.00000    0.02581    0.02482 =
         0.02166    0.00519   -0.00355    0.00357
O6    4    0.185453    0.635058    0.170127    11.00000    0.03616    0.01944 =
         0.02013   -0.00401    0.00048    0.00185
N1    3    0.251247    0.415754   -0.075182    11.00000    0.03162    0.02160 =
         0.01540   -0.00027    0.00499   -0.00118
AFIX   3
H1A   2    0.305387    0.453254   -0.098162    11.00000   -1.20000
H1B   2    0.190467    0.384874   -0.129172    11.00000   -1.20000
AFIX   0
N2    3    0.182504    0.351289    0.072084    11.00000    0.02480    0.02105 =
         0.01166   -0.00462    0.00186   -0.00579
AFIX   3
H2A   2    0.190264    0.345029    0.149274    11.00000   -1.20000
H2B   2    0.121394    0.320119    0.018754    11.00000   -1.20000
PART 1
AFIX   0
N3    3   -0.012644    0.394305    0.464436    21.00000    0.03124    0.02990 =
         0.03538    0.01538    0.01423    0.00973
AFIX   3
H3A   2    0.083506    0.370975    0.452747    21.00000   -1.20000
H3B   2   -0.049924    0.386315    0.530006    21.00000   -1.20000
AFIX   0
N4    3   -0.251301    0.469892    0.401869    21.00000    0.02379    0.02093 =
         0.02411    0.00372    0.01561   -0.00068
AFIX   3
H4A   2   -0.311012    0.498701    0.343968    21.00000   -1.20000
H4B   2   -0.293081    0.462841    0.465959    21.00000   -1.20000
PART 2
AFIX   0
N3'   3    0.023551    0.411854    0.480866   -21.00000    0.03824    0.01936 =
         0.01499    0.00385    0.01711    0.00308
AFIX   3
H3'A  2    0.136941    0.404113    0.475266   -21.00000   -1.20000
H3'B  2   -0.007039    0.401014    0.547845   -21.00000   -1.20000
AFIX   0
N4'   3   -0.263666    0.445122    0.397697   -21.00000    0.01632    0.05416 =
         0.02075    0.00999    0.00359   -0.01379
AFIX   3
H4'A  2   -0.349516    0.464563    0.338937   -21.00000   -1.20000
H4'B  2   -0.288976    0.433553    0.466087   -21.00000   -1.20000
PART 0
AFIX   0
N5    3    0.166671    0.696207    0.196910    11.00000    0.01857    0.02041 =
         0.01655    0.00206    0.00335   -0.00246
C1    1    0.427234    0.603534    0.355789    11.00000    0.01456    0.01401 =
         0.01075   -0.00036   -0.00113   -0.00051
C2    1    0.392268    0.678464    0.389994    11.00000    0.01188    0.01051 =
         0.01577   -0.00037    0.00717   -0.00181
C3    1    0.271111    0.722775    0.312573    11.00000    0.01534    0.01562 =
         0.01348    0.00028    0.00344   -0.00249
C4    1    0.239619    0.791712    0.339024    11.00000    0.01841    0.01683 =
         0.02120    0.00499    0.00328    0.00359
AFIX  43
H4    2    0.157735    0.819147    0.284706    11.00000   -1.20000
AFIX   0
C5    1    0.330139    0.819472    0.446168    11.00000    0.02318    0.01127 =
         0.02535   -0.00116    0.00702    0.00202
AFIX  43
H5    2    0.312550    0.866103    0.464606    11.00000   -1.20000
AFIX   0
C6    1    0.448234    0.776664    0.526322    11.00000    0.01689    0.01405 =
         0.01855   -0.00206    0.00501   -0.00129
AFIX  43
H6    2    0.507416    0.794846    0.599724    11.00000   -1.20000
AFIX   0
C7    1    0.480456    0.707349    0.499866    11.00000    0.01236    0.01256 =
         0.01566    0.00095    0.00440   -0.00091
C8    1    0.607628    0.664675    0.594912    11.00000    0.01534    0.01311 =
         0.01637    0.00063    0.00466   -0.00205
C9    1    0.260735    0.406433    0.037364    11.00000    0.01661    0.01840 =
         0.01642   -0.00176    0.00322    0.00403
C10   1   -0.100781    0.438500    0.387262    11.00000    0.02245    0.01701 =
         0.01631   -0.00470    0.00538   -0.00859
O7    4    0.839353    0.674820    0.288464    11.00000    0.02270    0.01884 =
         0.03025    0.00609    0.00825    0.00061
AFIX   3
H7A   2    0.747793    0.651740    0.296014    11.00000   -1.50000
H7B   2    0.809753    0.715220    0.258385    11.00000   -1.50000
HKLF 4 1 -1.0000  0.0000  0.0000  0.0000  1.0000  0.0000  0.0000  0.0000 -1.0000
REM  shelx in P2(1)/c                 P21/c
REM R1 =  0.0238 for   3018 Fo > 4sig(Fo)  and  0.0299 for all   3905 data
REM    245 parameters refined using     19 restraints
END
;
data_global
_journal_date_recd_electronic     2012-01-15
_journal_date_accepted     2012-02-03
_journal_name_full     'Acta Crystallographica, Section E'
_journal_year     2012
_journal_volume     68
_journal_issue      3
_journal_page_first     m264
_journal_page_last     m264
_journal_paper_category     QM
_journal_paper_doi     10.1107/S1600536812004679
_journal_coeditor_code     MW2049
_publ_contact_author_name     'Guo, Ming-Lin'
_publ_contact_author_address
;
School of Environment and Chemical Engineering and
Key Lab of Hollow Fiber Membrane Materials &
Membrane Process,
Tianjin Polytechnic University, Tianjin 300387,
People's Republic of China
;
_publ_contact_author_email     guomlin@yahoo.com
_publ_contact_author_fax     '8622 8395-5458'
_publ_contact_author_phone     '8622 8395-5458'
_publ_section_title
;\
Bis(\m-3-nitrophthalato-\k^2^<i>O</i>^1^:<i>O</i>^2^)bis[(thiourea-\
\k<i>S</i>)zinc] dihydrate
;
loop_
    _publ_author_name
    _publ_author_address
    'Gao, Hui-Peng'
;
School of Environment and Chemical Engineering and
Key Laboratory of Hollow Fiber Membrane Materials and Membrane Process,
Tianjin Polytechnic University, Tianjin 300387,
People's Republic of China
;
    'Guo, Ming-Lin'
;
School of Environment and Chemical Engineering and
Key Laboratory of Hollow Fiber Membrane Materials and Membrane Process,
Tianjin Polytechnic University, Tianjin 300387,
People's Republic of China
;
