# Supplementary material for: Bis(μ-3-nitro­phthalato-κ2 O 1:O 2)bis­[(thio­urea-κS)zinc] dihydrate
Source: Acta Crystallogr Sect E Struct Rep Online. 2012 Feb 10;68(Pt 3):m264. doi: 10.1107/S1600536812004679 (PMC3297227; doi:10.1107/S1600536812004679)
Supplement: Supplementary file 2 [file e-68-0m264-Isup2.hkl]

# 
# h,k,l, Fc-squared, Fo-squared, sigma(Fo-squared) and status flag 
# 
data_I
_shelx_title ' shelx in P2(1)/c                 P21/c' 
_shelx_refln_list_code          4 
_shelx_F_calc_maximum      227.44 
_exptl_crystal_F_000       904.00 
_reflns_d_resolution_high  0.7603 
 
loop_ 
 _symmetry_equiv_pos_as_xyz 
 'x, y, z' 
 '-x, y+1/2, -z+1/2' 
 '-x, -y, -z' 
 'x, -y-1/2, z-1/2' 
 
_cell_length_a     7.6610 
_cell_length_b    18.9990 
_cell_length_c    11.7320 
_cell_angle_alpha  90.000 
_cell_angle_beta  104.960 
_cell_angle_gamma  90.000 
 
_shelx_F_squared_multiplier     1.000 
 
loop_ 
 _refln_index_h 
 _refln_index_k 
 _refln_index_l 
 _refln_F_squared_calc 
 _refln_F_squared_meas 
 _refln_F_squared_sigma 
 _refln_observed_status 
   1   0   0     2852.23     3044.40     19.33 o 
   2   0   0    21899.64    19427.56    270.96 o 
   3   0   0     4806.58     5154.05     65.49 o 
   4   0   0     4603.91     5072.89     58.21 o 
   5   0   0       88.13       97.61     13.86 o 
   6   0   0     4148.81     4404.32    122.65 o 
   7   0   0      507.42      473.91     45.88 o 
   8   0   0      700.07      691.40     56.04 o 
   9   0   0     3759.05     3952.34    188.23 o 
   1   1   0        6.36       14.14      2.36 o 
   2   1   0      861.72      897.71      8.78 o 
   3   1   0     1521.14     1527.79     14.51 o 
   4   1   0      217.65      225.37      8.72 o 
   5   1   0      596.31      569.42     19.27 o 
   6   1   0       26.40       29.55     16.14 o 
   7   1   0      572.17      581.54     33.29 o 
   8   1   0      127.70      113.96     17.74 o 
   9   1   0       10.57       11.14     22.12 o 
   0   2   0    12201.36    10931.33     63.82 o 
   1   2   0       21.77       32.56      3.96 o 
   2   2   0     3589.67     3652.54     50.90 o 
   3   2   0    11416.68    10522.28    107.74 o 
   4   2   0     3336.32     3135.59     29.12 o 
   5   2   0       86.11      104.62     10.48 o 
   6   2   0     4676.39     4855.43     81.66 o 
   7   2   0      113.33       97.16     13.93 o 
   8   2   0     1423.01     1399.32     48.11 o 
   9   2   0      799.38      876.37     62.71 o 
   1   3   0    18102.03    16636.45    106.05 o 
   2   3   0     5145.59     5126.20     43.83 o 
   3   3   0     1562.66     1407.78     22.05 o 
   4   3   0     1158.59     1203.82     18.74 o 
   5   3   0     2657.99     2844.80     45.91 o 
   6   3   0      222.82      230.69     15.93 o 
   7   3   0     2656.19     2692.22     60.71 o 
   8   3   0      112.58      100.69     18.19 o 
   9   3   0     1006.70      969.79     49.52 o 
   0   4   0     3020.72     2921.30    100.38 o 
   1   4   0       40.19       53.77      3.26 o 
   2   4   0      873.70      955.23     11.71 o 
   3   4   0     3939.99     3967.73     36.89 o 
   4   4   0     3087.63     3196.96     30.69 o 
   5   4   0     2473.91     2659.19     41.17 o 
   6   4   0     2096.38     2072.07     46.90 o 
   7   4   0       20.24       25.61     11.04 o 
   8   4   0      500.12      487.44     27.41 o 
   9   4   0      740.75      751.31     46.25 o 
   1   5   0      943.49      975.94     12.68 o 
   2   5   0     8886.93     8428.39     47.98 o 
   3   5   0     7645.61     7176.06     51.13 o 
   4   5   0      928.05      937.58     20.59 o 
   5   5   0       49.89       59.57     10.98 o 
   6   5   0      373.22      367.10     19.02 o 
   7   5   0     4312.81     4364.67     87.78 o 
   8   5   0      163.13      156.39     17.29 o 
   9   5   0      336.10      339.11     32.20 o 
   0   6   0        2.76       15.12      4.62 o 
   1   6   0        5.51        9.15      2.72 o 
   2   6   0     5589.66     5767.19     46.54 o 
   3   6   0      418.68      429.52     11.52 o 
   4   6   0     1289.43     1393.64     25.27 o 
   5   6   0      383.58      406.70     17.83 o 
   6   6   0      637.32      619.35     37.40 o 
   7   6   0       18.08       20.05     12.35 o 
   8   6   0       99.97       91.00     14.98 o 
   9   6   0      503.34      524.31     30.04 o 
   1   7   0     5909.08     5853.01     87.89 o 
   2   7   0      695.63      567.67     18.24 o 
   3   7   0     3928.73     4143.42     56.48 o 
   4   7   0      128.81      142.80     10.90 o 
   5   7   0      262.33      316.20     17.49 o 
   6   7   0      738.49      740.75     37.64 o 
   7   7   0     2921.87     3100.80     64.22 o 
   8   7   0      602.47      622.14     34.67 o 
   9   7   0       53.99       35.61     36.69 o 
   0   8   0    13573.42    13471.85    158.54 o 
   1   8   0      321.86      415.58     14.75 o 
   2   8   0     2019.16     2085.12     47.33 o 
   3   8   0      758.46      746.37     16.78 o 
   4   8   0        5.26        8.01      4.48 o 
   5   8   0      693.24      743.73     23.32 o 
   6   8   0        5.25        9.54      5.97 o 
   7   8   0       81.71       66.17     27.92 o 
   8   8   0       22.99       22.29     14.91 o 
   9   8   0      113.11       80.46     26.26 o 
   1   9   0     3297.18     3231.80     60.73 o 
   2   9   0     2619.49     2652.49     42.70 o 
   3   9   0     3117.22     3079.64     42.93 o 
   4   9   0      289.41      265.63     14.52 o 
   5   9   0       50.93       59.77     24.06 o 
   6   9   0      288.17      275.73     19.43 o 
   7   9   0     3053.20     3153.37     88.07 o 
   8   9   0      128.35      103.40     26.83 o 
   9   9   0      224.11      214.08     33.96 o 
   0  10   0     1251.95      992.47     53.61 o 
   1  10   0     3711.34     4133.21     67.52 o 
   2  10   0     1311.46     1253.68     25.34 o 
   3  10   0      808.43      809.35     22.44 o 
   4  10   0      170.17      156.54     12.39 o 
   5  10   0      125.07      128.30     11.85 o 
   6  10   0      649.36      660.99     25.89 o 
   7  10   0       64.74       60.87     26.70 o 
   8  10   0        4.19        4.29      9.66 o 
   1  11   0     2777.48     2634.26     28.57 o 
   2  11   0     3018.77     2953.28     40.69 o 
   3  11   0      664.15      675.70     24.24 o 
   4  11   0     2570.46     2605.02     44.12 o 
   5  11   0       22.97       21.41     11.87 o 
   6  11   0      116.30      114.44     23.94 o 
   7  11   0     1587.83     1559.25     62.16 o 
   8  11   0       11.50        9.94     11.65 o 
   0  12   0    10260.86    11173.55    212.63 o 
   1  12   0       37.32       29.99      6.25 o 
   2  12   0     2618.27     2527.27     44.19 o 
   3  12   0      800.35      776.18     24.48 o 
   4  12   0     3316.59     3476.66     65.44 o 
   5  12   0      450.60      482.98     26.92 o 
   6  12   0      716.01      755.07     29.57 o 
   7  12   0       16.84       12.47      8.83 o 
   8  12   0      254.13      248.60     22.17 o 
   1  13   0     8815.78     9248.23    204.08 o 
   2  13   0      245.05      235.19     12.64 o 
   3  13   0      212.00      203.64     15.14 o 
   4  13   0       56.13       64.20     25.97 o 
   5  13   0      313.52      329.30     18.08 o 
   6  13   0       52.77       40.44     17.53 o 
   7  13   0      189.09      191.08     16.22 o 
   8  13   0       31.00       21.76     14.73 o 
   0  14   0    16273.76    16142.67    269.79 o 
   1  14   0      104.58      116.89     10.85 o 
   2  14   0      650.82      629.56     26.86 o 
   3  14   0     4445.01     4416.42     79.21 o 
   4  14   0      123.31      127.98     14.21 o 
   5  14   0      129.26      116.41     28.90 o 
   6  14   0     1930.90     2025.52     59.32 o 
   7  14   0      172.46      167.49     23.44 o 
   8  14   0      659.67      615.11     36.88 o 
   1  15   0      541.43      513.99     33.50 o 
   2  15   0       16.86       33.45      8.08 o 
   3  15   0      745.84      692.58     35.99 o 
   4  15   0      286.31      285.21     17.53 o 
   5  15   0        0.33        4.21      5.09 o 
   6  15   0      599.76      576.08     31.61 o 
   7  15   0       81.32       60.95     44.51 o 
   0  16   0    11977.32    12091.92    413.84 o 
   1  16   0      979.35      958.18     73.55 o 
   2  16   0      691.41      721.78     44.34 o 
   3  16   0      538.93      520.78     27.82 o 
   4  16   0     2763.95     2875.42     79.21 o 
   5  16   0      270.71      251.25     17.65 o 
   6  16   0     3296.63     3357.05     86.20 o 
   7  16   0      169.53      141.67     21.92 o 
   1  17   0     1108.37     1172.69     85.33 o 
   2  17   0       87.32       81.92     13.69 o 
   3  17   0      507.64      538.38     20.96 o 
   4  17   0      430.18      436.38     23.27 o 
   5  17   0      250.25      255.21     19.53 o 
   6  17   0        2.01        8.49      8.01 o 
   7  17   0      881.84      839.59     49.24 o 
   0  18   0     3113.65     3380.71    151.71 o 
   1  18   0        0.27        9.48     12.53 o 
   2  18   0     2079.58     1368.72    471.03 o 
   3  18   0       84.91       88.41     11.29 o 
   4  18   0      773.95      786.19     40.09 o 
   5  18   0        1.05        3.18      6.35 o 
   6  18   0      233.96      209.90     29.39 o 
   1  19   0     3937.40     3854.71    145.77 o 
   2  19   0     2520.11     2189.21    369.23 o 
   3  19   0     1360.67     1434.43     63.23 o 
   4  19   0       44.57       35.36     29.97 o 
   5  19   0      619.67      580.20     38.41 o 
   6  19   0      858.29      838.23     60.63 o 
   0  20   0       96.12       70.20     54.48 o 
   1  20   0       91.14       86.05     57.68 o 
   2  20   0      469.20      467.52     45.01 o 
   3  20   0       48.63       63.49     24.56 o 
   4  20   0        1.71       10.45      8.96 o 
   5  20   0        0.59        1.55      8.43 o 
   1  21   0     2006.85     1955.06    103.04 o 
   2  21   0      166.08      179.00     77.28 o 
   3  21   0     1181.70     1209.61     60.09 o 
   4  21   0        2.18        8.24     10.84 o 
   5  21   0      387.33      323.90     33.07 o 
   0  22   0      803.40      814.49     96.27 o 
   1  22   0       42.59       50.15     45.06 o 
   2  22   0        3.90       16.63     13.46 o 
   3  22   0       58.75       65.36     42.82 o 
   4  22   0       61.41       53.62     39.77 o 
   1  23   0     2196.28     2080.22    114.67 o 
   2  23   0      841.88      802.83     62.78 o 
   3  23   0      343.24      314.14     33.30 o 
   0  24   0      221.78      254.22     49.81 o 
   1  24   0       75.12       62.02     71.65 o 
   2  24   0        4.55        7.68     10.77 o 
  -9   1   1       72.54       52.06     43.08 o 
  -8   1   1      381.36      360.25     27.13 o 
  -7   1   1     6766.13     6439.80    255.66 o 
  -6   1   1       42.13       44.47     18.88 o 
  -5   1   1      342.30      319.12     11.34 o 
  -4   1   1      922.10      834.46     13.50 o 
  -3   1   1    15066.06    14412.21     70.18 o 
  -2   1   1    19771.62    18816.93     95.34 o 
  -1   1   1    19320.95    18384.92    456.04 o 
   0   1   1     4530.83     4364.37     36.72 o 
   1   1   1    17467.84    16423.46    101.26 o 
   2   1   1     6247.60     6032.32     39.09 o 
   3   1   1     2791.32     2665.40     27.78 o 
   4   1   1      295.10      309.78     13.14 o 
   5   1   1      563.98      494.78     25.55 o 
   6   1   1     1260.71     1207.22     36.54 o 
   7   1   1     1774.14     1737.09     54.37 o 
   8   1   1      598.27      561.56     26.54 o 
   9   1   1       95.58       76.50     78.14 o 
  -9   2   1      311.96      287.09     22.62 o 
  -8   2   1      674.52      630.10     37.02 o 
  -7   2   1       10.79       14.55     12.01 o 
  -6   2   1      917.59      964.54     27.10 o 
  -5   2   1      932.64     1048.86     21.55 o 
  -4   2   1      745.01      768.20     13.42 o 
  -3   2   1    11508.63    11266.76    121.45 o 
  -2   2   1     1956.19     2110.05     22.96 o 
  -1   2   1        0.39       11.90      2.89 o 
   0   2   1      935.27      972.78     10.87 o 
   1   2   1     1907.00     1876.62     11.61 o 
   2   2   1       64.31       72.90      3.11 o 
   3   2   1     3765.10     3715.24     44.94 o 
   4   2   1      808.71      844.22     15.65 o 
   5   2   1       27.25       31.95      7.22 o 
   6   2   1     1176.39     1200.29     32.20 o 
   7   2   1      285.30      289.17     18.74 o 
   8   2   1      609.61      609.50     39.14 o 
   9   2   1      332.35      342.58     41.91 o 
  -9   3   1      150.55      128.61     22.72 o 
  -8   3   1      339.59      317.10     29.70 o 
  -7   3   1     3556.36     3662.20     71.58 o 
  -6   3   1     1051.43     1044.62     28.47 o 
  -5   3   1     1851.01     1908.28     28.17 o 
  -4   3   1     2460.49     2445.70     36.29 o 
  -3   3   1     2529.25     2507.42     37.97 o 
  -2   3   1     1583.05     1676.80     19.55 o 
  -1   3   1      772.37      750.32     10.86 o 
   0   3   1     1080.98      982.73     10.45 o 
   1   3   1    10471.42    10187.40     72.94 o 
   2   3   1    15784.11    15165.80    126.10 o 
   3   3   1    10275.50     9483.94     91.87 o 
   4   3   1     1989.42     2123.18     39.01 o 
   5   3   1      137.71      178.83     13.71 o 
   6   3   1     1090.65     1057.23     38.55 o 
   7   3   1     1537.51     1562.52     40.20 o 
   8   3   1      149.89      157.47     27.46 o 
   9   3   1     1106.62     1072.73     88.69 o 
  -9   4   1     2440.68     2439.51     82.18 o 
  -8   4   1     1092.94     1095.32     39.00 o 
  -7   4   1       84.91       88.40     13.72 o 
  -6   4   1     1948.78     1935.12     48.30 o 
  -5   4   1      375.36      361.03     15.31 o 
  -4   4   1       20.58       19.77      7.31 o 
  -3   4   1       94.01      118.97      6.99 o 
  -2   4   1       87.88       91.69      6.89 o 
  -1   4   1       87.33      101.90      8.44 o 
   0   4   1    25672.39    23318.67    259.23 o 
   1   4   1    28443.75    25666.48    220.33 o 
   2   4   1     3163.97     2873.03     22.40 o 
   3   4   1       29.14       20.98      5.65 o 
   4   4   1     2487.66     2476.83     28.94 o 
   5   4   1       11.56       21.70      7.98 o 
   6   4   1     1374.10     1411.16     38.75 o 
   7   4   1       46.97       43.63     19.69 o 
   8   4   1      581.88      571.77     34.47 o 
   9   4   1     3078.06     3069.38    115.49 o 
  -9   5   1      633.90      607.83     40.64 o 
  -8   5   1        3.34        7.65      5.10 o 
  -7   5   1      818.34      853.31     28.52 o 
  -6   5   1      145.40      146.03     13.99 o 
  -5   5   1     2647.38     2736.65     37.49 o 
  -4   5   1     1039.89     1043.30     22.92 o 
  -3   5   1        7.58       49.99     10.64 o 
  -2   5   1      616.41      540.41     10.81 o 
  -1   5   1     4271.29     4084.94     31.88 o 
   0   5   1     1123.05     1073.82     23.27 o 
   1   5   1     4035.58     4188.50     36.93 o 
   2   5   1    13092.12    12968.02    100.76 o 
   3   5   1     2514.69     2722.46     27.37 o 
   4   5   1     3080.65     3196.66     37.53 o 
   5   5   1       10.68       20.38      7.79 o 
   6   5   1     1091.86     1085.67     51.06 o 
   7   5   1      276.14      283.70     18.03 o 
   8   5   1      435.98      421.33     27.72 o 
   9   5   1       27.67       13.95     47.32 o 
  -9   6   1      849.03      820.26     44.59 o 
  -8   6   1      950.25      901.86     36.93 o 
  -7   6   1      189.18      192.66     16.47 o 
  -6   6   1     7090.46     7445.10    119.20 o 
  -5   6   1      462.86      450.81     17.79 o 
  -4   6   1     4678.15     4812.49     50.31 o 
  -3   6   1      145.61      142.36      8.30 o 
  -2   6   1      409.86      415.07      9.76 o 
  -1   6   1       19.73       37.44      4.37 o 
   0   6   1    32369.69    29758.29    129.29 o 
   1   6   1       11.88       19.61      5.23 o 
   2   6   1     9153.21     8981.13     98.06 o 
   3   6   1     8122.83     7858.49     94.85 o 
   4   6   1     4825.02     4834.28    111.24 o 
   5   6   1     1486.84     1566.77     34.42 o 
   6   6   1     1937.29     2019.47     47.30 o 
   7   6   1       10.38       10.59      6.72 o 
   8   6   1      241.11      239.91     23.93 o 
   9   6   1      661.02      698.99     53.61 o 
  -9   7   1       17.60       14.96      9.44 o 
  -8   7   1      126.72      116.99     14.34 o 
  -7   7   1      174.37      174.56     15.98 o 
  -6   7   1     1592.51     1606.75     44.20 o 
  -5   7   1      119.27      106.48     10.86 o 
  -4   7   1     1741.61     1776.77     31.79 o 
  -3   7   1       12.79       15.79      6.69 o 
  -2   7   1      510.78      593.89     37.92 o 
  -1   7   1       78.20       67.76      4.35 o 
   0   7   1     1467.42     1610.62     16.33 o 
   1   7   1      150.45      146.41      6.51 o 
   2   7   1      355.23      368.13     10.64 o 
   3   7   1       42.42       48.33      8.39 o 
   4   7   1      182.92      188.74     10.28 o 
   5   7   1      327.37      352.08     15.82 o 
   6   7   1       62.45       61.71     16.92 o 
   7   7   1        7.29        8.99      6.98 o 
   8   7   1       12.99       10.33     13.39 o 
   9   7   1       58.78       36.08     34.79 o 
  -9   8   1     1120.90     1170.09     47.02 o 
  -8   8   1      574.76      574.76     28.79 o 
  -7   8   1       77.29       67.41     29.17 o 
  -6   8   1     9140.29     9658.59    134.26 o 
  -5   8   1      355.56      344.73     19.18 o 
  -4   8   1     6086.74     6373.73     66.83 o 
  -3   8   1      478.42      545.84     21.67 o 
  -2   8   1      143.92      154.32      9.48 o 
  -1   8   1      291.98      383.37     10.81 o 
   0   8   1    34270.41    32007.22    811.70 o 
   1   8   1      100.63      106.21      6.28 o 
   2   8   1     2461.37     2654.08     52.63 o 
   3   8   1    10440.47    10494.79     94.15 o 
   4   8   1     2249.84     2286.11     37.13 o 
   5   8   1     1490.85     1493.06     36.07 o 
   6   8   1     1067.90     1109.54     32.58 o 
   7   8   1      695.03      660.37     27.75 o 
   8   8   1      103.38      114.16     24.65 o 
   9   8   1     1797.14     1801.33     91.48 o 
  -9   9   1        6.10        7.96     12.61 o 
  -8   9   1       27.52       22.39     14.19 o 
  -7   9   1      854.62      869.85     33.30 o 
  -6   9   1       35.55       38.64     16.28 o 
  -5   9   1      213.68      220.27     15.09 o 
  -4   9   1      305.91      276.27     14.42 o 
  -3   9   1     1954.94     1974.01     32.59 o 
  -2   9   1      702.07      729.18     34.05 o 
  -1   9   1       15.58       28.87      4.65 o 
   0   9   1      638.56      696.47     14.19 o 
   1   9   1      258.10      271.88     11.72 o 
   2   9   1     5491.09     5820.82     73.53 o 
   3   9   1     1631.70     1596.85     26.04 o 
   4   9   1       26.00       26.85     12.03 o 
   5   9   1      185.61      175.75     13.32 o 
   6   9   1     1010.99      966.23     30.15 o 
   7   9   1      361.93      364.51     29.31 o 
   8   9   1       12.65        9.06      9.35 o 
  -9  10   1      860.99      854.69     49.45 o 
  -8  10   1      711.76      688.64     29.20 o 
  -7  10   1       10.21       14.32      8.56 o 
  -6  10   1     2578.04     2617.99     56.93 o 
  -5  10   1     1228.65     1181.40     33.67 o 
  -4  10   1     1461.45     1499.07     37.57 o 
  -3  10   1       19.19       34.37     10.48 o 
  -2  10   1      449.74      499.10     22.59 o 
  -1  10   1        9.79       21.22      6.57 o 
   0  10   1    10950.46    10073.65    142.87 o 
   1  10   1      703.39      713.22     25.43 o 
   2  10   1     5102.99     5017.88     72.55 o 
   3  10   1     2740.45     2788.51     52.56 o 
   4  10   1      791.22      738.24     23.65 o 
   5  10   1      825.68      859.91     41.22 o 
   6  10   1      207.35      209.71     17.17 o 
   7  10   1      295.98      287.07     23.88 o 
   8  10   1      655.27      677.50     36.39 o 
  -8  11   1       19.93       13.08     13.26 o 
  -7  11   1      905.57      932.45     34.84 o 
  -6  11   1      798.84      790.43     29.00 o 
  -5  11   1     3483.64     3529.98     74.87 o 
  -4  11   1     3667.35     3795.12     62.70 o 
  -3  11   1     4748.14     5129.81     82.86 o 
  -2  11   1     2082.05     2211.98     30.11 o 
  -1  11   1     3507.45     3389.76     52.00 o 
   0  11   1      511.68      508.53     22.20 o 
   1  11   1     7455.45     7827.36    111.81 o 
   2  11   1     5229.33     5260.28     55.41 o 
   3  11   1     2405.82     2400.61     46.10 o 
   4  11   1      468.62      464.29     20.87 o 
   5  11   1      931.32      932.17     43.79 o 
   6  11   1     1605.01     1571.73     44.61 o 
   7  11   1      342.17      329.14     27.81 o 
   8  11   1      206.84      196.72     25.51 o 
  -8  12   1      270.40      266.11     22.85 o 
  -7  12   1       23.10       16.88     11.34 o 
  -6  12   1     1021.61     1033.49     35.62 o 
  -5  12   1     1049.49     1092.08     49.96 o 
  -4  12   1     2222.26     2322.40     58.50 o 
  -3  12   1      958.18     1018.80     36.60 o 
  -2  12   1     2335.23     2411.36     43.81 o 
  -1  12   1      167.54      166.15      8.94 o 
   0  12   1     4523.58     4505.97    113.49 o 
   1  12   1     1160.50     1162.53     34.97 o 
   2  12   1     3396.99     3379.52     52.38 o 
   3  12   1     6415.92     6384.48     81.12 o 
   4  12   1      196.02      200.98     15.23 o 
   5  12   1       33.73       36.83     14.71 o 
   6  12   1       12.83       11.76      7.78 o 
   7  12   1       74.76       63.97     38.53 o 
   8  12   1      324.17      313.87     26.68 o 
  -8  13   1      168.84      148.74     24.98 o 
  -7  13   1     2996.66     3114.20     93.67 o 
  -6  13   1      447.24      466.04     24.44 o 
  -5  13   1      303.74      315.06     24.36 o 
  -4  13   1     2460.95     2457.16     61.74 o 
  -3  13   1     2451.64     2317.88     64.84 o 
  -2  13   1     1109.61     1093.73     38.62 o 
  -1  13   1     3879.22     3896.76     54.75 o 
   0  13   1     1231.90     1242.09     26.24 o 
   1  13   1     6131.16     6084.58     97.07 o 
   2  13   1     4857.57     4736.06     60.70 o 
   3  13   1     3907.37     4038.87     57.99 o 
   4  13   1      554.11      563.19     31.92 o 
   5  13   1       49.06       61.56     27.19 o 
   6  13   1     1800.73     1705.82     69.46 o 
   7  13   1     1195.87     1212.02     53.90 o 
   8  13   1       62.75       32.15     30.09 o 
  -8  14   1       55.46       39.15     31.70 o 
  -7  14   1        2.78        7.40      8.71 o 
  -6  14   1      109.15      112.92     15.05 o 
  -5  14   1      436.67      442.73     23.31 o 
  -4  14   1      190.31      184.97     15.92 o 
  -3  14   1      878.16      871.02     34.96 o 
  -2  14   1     1032.79     1050.99     29.06 o 
  -1  14   1      347.38      377.62     15.74 o 
   0  14   1      111.29      111.22     10.04 o 
   1  14   1        5.56        5.99      3.73 o 
   2  14   1      217.49      223.57     12.23 o 
   3  14   1     1461.17     1427.49     36.41 o 
   4  14   1      434.67      448.24     25.92 o 
   5  14   1      118.58      118.83     14.42 o 
   6  14   1      277.08      261.60     18.47 o 
   7  14   1      103.33       76.09     47.57 o 
  -7  15   1     7034.66     7218.07    121.69 o 
  -6  15   1        1.54       10.07      7.50 o 
  -5  15   1      307.52      305.42     19.19 o 
  -4  15   1       36.73       37.69     15.14 o 
  -3  15   1     1042.84     1055.26     61.85 o 
  -2  15   1      930.13      891.80     30.49 o 
  -1  15   1     2114.90     2064.28     50.49 o 
   0  15   1      152.29      142.35      8.76 o 
   1  15   1     3066.81     3055.92     80.05 o 
   2  15   1     4286.51     4412.52     86.97 o 
   3  15   1     1619.98     1586.70     42.50 o 
   4  15   1      403.00      391.54     20.29 o 
   5  15   1     2402.80     2391.02     65.33 o 
   6  15   1      379.32      392.01     23.68 o 
   7  15   1     2639.35     2627.16     76.79 o 
  -7  16   1        4.22        3.79      9.14 o 
  -6  16   1      109.56       96.08     24.72 o 
  -5  16   1       23.33       18.09     13.25 o 
  -4  16   1      356.86      340.23     20.41 o 
  -3  16   1       63.51       63.17     22.25 o 
  -2  16   1        4.53        7.76      6.64 o 
  -1  16   1      465.76      422.67     37.69 o 
   0  16   1      439.50      436.22     14.91 o 
   1  16   1       38.56       42.70      7.31 o 
   2  16   1        3.25        9.37      6.95 o 
   3  16   1       45.65       45.66     12.50 o 
   4  16   1      216.10      192.49     15.55 o 
   5  16   1        0.94        2.94      7.12 o 
   6  16   1       57.84       49.95     36.10 o 
   7  16   1        2.43        4.97      7.52 o 
  -7  17   1      824.70      876.83     62.14 o 
  -6  17   1      167.01      150.23     19.76 o 
  -5  17   1      178.42      164.14     18.01 o 
  -4  17   1      758.18      737.57     30.21 o 
  -3  17   1     1186.87     1137.55     64.70 o 
  -2  17   1      450.24      445.74     42.02 o 
  -1  17   1     2403.20     2471.22    119.96 o 
   0  17   1      114.98      126.51     62.88 o 
   1  17   1     2733.28     2775.97     70.71 o 
   2  17   1       73.63       73.73     11.93 o 
   3  17   1     1313.73     1295.24     35.66 o 
   4  17   1      486.53      508.08     24.26 o 
   5  17   1      487.19      487.14     27.02 o 
   6  17   1       82.57       60.99     36.97 o 
  -6  18   1      506.33      511.99     31.05 o 
  -5  18   1       42.11       36.69     21.78 o 
  -4  18   1      831.26      806.51     42.11 o 
  -3  18   1      306.14      330.90     34.10 o 
  -2  18   1     1064.83     1053.02     61.73 o 
  -1  18   1      444.85      461.77     37.13 o 
   0  18   1     5553.30     5311.97    161.37 o 
   1  18   1      405.97      518.80     72.10 o 
   2  18   1      378.06      358.30     20.84 o 
   3  18   1      690.74      666.24     33.37 o 
   4  18   1      417.45      434.65     26.87 o 
   5  18   1       12.17       11.10     14.72 o 
   6  18   1      578.20      585.00     49.36 o 
  -6  19   1      218.47      193.57     28.61 o 
  -5  19   1      358.56      368.10     30.89 o 
  -4  19   1       88.49       78.45     40.78 o 
  -3  19   1       20.34       17.89     19.66 o 
  -2  19   1      162.56      156.49     25.75 o 
  -1  19   1      326.09      363.87     35.63 o 
   1  19   1     2212.20     2152.99    124.37 o 
   2  19   1      183.65      181.92     43.48 o 
   3  19   1      809.88      787.96     52.08 o 
   4  19   1      708.45      722.18     58.19 o 
   5  19   1      248.58      227.41     29.84 o 
   6  19   1       26.74        7.03     23.82 o 
  -5  20   1       47.98       41.50     39.54 o 
  -4  20   1     1822.04     1914.26     85.22 o 
  -3  20   1      921.85      890.30     65.53 o 
  -2  20   1      349.19      357.35     52.55 o 
  -1  20   1       59.83       61.81     42.82 o 
   0  20   1     2686.27     2711.11    122.34 o 
   1  20   1      145.48      111.19     32.11 o 
   2  20   1     1393.62     1392.57     73.26 o 
   3  20   1     1719.67     1616.29    135.49 o 
   4  20   1      248.31      282.17     31.77 o 
   5  20   1      499.99      460.31     35.84 o 
  -5  21   1      341.35      366.11     39.44 o 
  -4  21   1        9.55        7.44      7.64 o 
  -3  21   1      333.91      305.38     39.80 o 
  -2  21   1       16.81       10.56     18.62 o 
  -1  21   1      174.11      146.95     81.32 o 
   0  21   1       12.16        8.83     24.50 o 
   1  21   1       56.52       66.57     65.37 o 
   2  21   1      294.33      291.60     29.34 o 
   3  21   1       14.12       10.16     15.13 o 
   4  21   1      265.51      289.10     29.29 o 
   5  21   1       35.35       34.65     37.30 o 
  -4  22   1      593.46      495.20     36.24 o 
  -3  22   1       34.32       31.09     22.92 o 
  -2  22   1      107.60      106.52     78.98 o 
  -1  22   1       20.05       20.59     19.59 o 
   0  22   1     2905.75     2949.60    175.57 o 
   1  22   1      133.10      129.22     33.03 o 
   2  22   1      688.59      611.12     42.28 o 
   3  22   1     1144.58     1050.96     57.59 o 
   4  22   1      632.16      643.92     43.91 o 
  -3  23   1      223.04      277.02     29.92 o 
  -2  23   1      134.14      107.05     59.49 o 
  -1  23   1      120.81      103.49     70.52 o 
   0  23   1        5.23        9.94     40.83 o 
   1  23   1        7.85       12.84     16.08 o 
   2  23   1       12.87       21.42     23.14 o 
   3  23   1      393.41      363.86     37.27 o 
  -2  24   1      588.88      562.80     65.94 o 
  -1  24   1       99.09       63.36     72.82 o 
   0  24   1     3090.92     3196.69    175.42 o 
   1  24   1      347.57      354.34     38.24 o 
   2  24   1     1277.86     1344.93     67.24 o 
  -9   0   2     1179.41     1111.10     63.96 o 
  -8   0   2      127.01      105.60     26.56 o 
  -7   0   2       48.23       58.91     44.10 o 
  -6   0   2     5803.82     5782.55    407.30 o 
  -5   0   2      298.18      266.18     12.97 o 
  -4   0   2    11779.53    11306.58    242.24 o 
  -3   0   2     9797.49     9463.05    205.03 o 
  -2   0   2    51727.10    45211.07    507.32 o 
  -1   0   2    16397.03    15205.88     98.50 o 
   0   0   2    13801.45    12774.33     77.32 o 
   1   0   2      428.16      379.26      6.63 o 
   2   0   2     1328.33     1386.53     17.37 o 
   3   0   2     8302.26     8131.51    292.85 o 
   4   0   2       15.00       28.45     14.84 o 
   5   0   2     2532.91     2675.85     63.57 o 
   6   0   2       12.53       22.50     20.36 o 
   7   0   2     2491.57     2615.77    175.32 o 
   8   0   2      299.32      276.23    106.97 o 
   9   0   2     1521.75     1714.19    123.76 o 
  -9   1   2      132.59      122.36     19.67 o 
  -8   1   2      123.42      117.28     17.19 o 
  -7   1   2      246.62      243.25     25.37 o 
  -6   1   2      903.47      909.11     23.89 o 
  -5   1   2      267.43      294.29     11.44 o 
  -4   1   2       40.31       50.86      6.95 o 
  -3   1   2        2.42        5.75      2.56 o 
  -2   1   2     5082.38     5035.50     73.86 o 
  -1   1   2     3094.27     2799.25     35.09 o 
   0   1   2      454.02      422.08      4.95 o 
   1   1   2     2033.08     2291.57     21.17 o 
   2   1   2      980.61      917.07      8.43 o 
   3   1   2      189.73      243.61     10.19 o 
   4   1   2       60.48       62.15      5.84 o 
   5   1   2       39.15       38.52      8.62 o 
   6   1   2     1212.50     1220.85     47.70 o 
   7   1   2        7.90       12.98      9.20 o 
   8   1   2      169.28      170.71     55.44 o 
   9   1   2       15.88       11.26     21.97 o 
  -9   2   2      477.11      437.49     27.18 o 
  -8   2   2      223.21      212.01     18.44 o 
  -7   2   2      445.82      407.05     28.65 o 
  -6   2   2     5153.17     5137.65     63.04 o 
  -5   2   2      104.19       94.18     11.22 o 
  -4   2   2     5428.76     5468.97    128.82 o 
  -3   2   2      339.24      346.37      9.63 o 
  -2   2   2    12880.76    12441.77    146.51 o 
  -1   2   2     1279.49     1303.58     14.07 o 
   0   2   2     8442.92     8144.16     64.14 o 
   1   2   2      893.36      902.02     22.89 o 
   2   2   2     1227.39     1173.49     11.10 o 
   3   2   2     5117.69     4877.16    112.87 o 
   4   2   2     1984.41     1952.24     26.73 o 
   5   2   2     2339.52     2346.79     45.57 o 
   6   2   2      182.03      185.46     16.76 o 
   7   2   2      213.44      202.70     15.49 o 
   8   2   2        6.52       13.84     11.74 o 
   9   2   2      362.15      405.07     46.97 o 
  -9   3   2      142.07      129.91     18.05 o 
  -8   3   2      774.11      727.37     37.78 o 
  -7   3   2     1700.83     1708.13     41.78 o 
  -6   3   2       82.12       66.94     11.34 o 
  -5   3   2      404.11      410.22     13.57 o 
  -4   3   2     3005.39     3114.06     46.42 o 
  -3   3   2     3391.90     3287.52     46.23 o 
  -2   3   2     6852.41     6702.71    103.14 o 
  -1   3   2     1488.57     1647.56     25.00 o 
   0   3   2      251.47      199.75      4.06 o 
   1   3   2     3091.64     3174.84     41.95 o 
   2   3   2     8492.77     8246.46     69.90 o 
   3   3   2     4182.36     4103.28     55.80 o 
   4   3   2     1660.05     1790.26     35.23 o 
   5   3   2        7.33       13.12      5.77 o 
   6   3   2     2975.44     3031.70     62.42 o 
   7   3   2      727.46      705.70     28.79 o 
   8   3   2     1264.51     1283.39     81.02 o 
   9   3   2       19.27       10.83     15.88 o 
  -9   4   2      671.84      659.39     44.37 o 
  -8   4   2      680.10      620.58     31.38 o 
  -7   4   2      297.02      304.53     21.25 o 
  -6   4   2     5303.90     5451.87     98.96 o 
  -5   4   2      261.76      263.24     11.93 o 
  -4   4   2     1271.31     1318.55     28.49 o 
  -3   4   2      856.37      746.09     17.74 o 
  -2   4   2       35.52       49.72      5.12 o 
  -1   4   2     5272.30     5000.92     45.73 o 
   0   4   2    13583.57    12697.18    125.27 o 
   1   4   2     1111.88     1126.85     11.39 o 
   2   4   2    12728.19    13034.94    113.53 o 
   3   4   2    24742.61    24402.00    177.64 o 
   4   4   2     2768.86     2731.03     36.76 o 
   5   4   2      680.01      660.00     30.41 o 
   6   4   2        5.36        9.58      6.31 o 
   7   4   2       11.51       15.97     10.29 o 
   8   4   2      358.10      371.44     43.43 o 
   9   4   2      941.57      968.95     70.44 o 
  -9   5   2      154.46      137.34     24.75 o 
  -8   5   2       12.94       10.43      9.21 o 
  -7   5   2     3468.15     3524.39     74.17 o 
  -6   5   2       31.46       46.89     11.19 o 
  -5   5   2     3021.12     3057.81     40.72 o 
  -4   5   2     9763.23     9774.11    150.35 o 
  -3   5   2     2566.10     2355.15     33.84 o 
  -2   5   2       15.42       51.23      4.46 o 
  -1   5   2      114.30      177.70      9.90 o 
   0   5   2     2765.72     2634.92     23.28 o 
   1   5   2    15659.21    15309.49    106.85 o 
   2   5   2     3891.88     3814.54     30.18 o 
   3   5   2     7227.86     7172.10    108.87 o 
   4   5   2      562.83      533.50     16.66 o 
   5   5   2      213.43      212.01     11.39 o 
   6   5   2     4775.26     4860.75    149.15 o 
   7   5   2      694.98      708.09     38.79 o 
   8   5   2       29.29       22.27     21.70 o 
   9   5   2        0.40        5.32     12.89 o 
  -9   6   2      171.39      160.31     20.62 o 
  -8   6   2      166.48      146.45     14.40 o 
  -7   6   2        6.74       10.14      7.52 o 
  -6   6   2      359.51      364.81     20.27 o 
  -5   6   2     1159.54     1120.07     23.51 o 
  -4   6   2     2447.94     2457.79     40.91 o 
  -3   6   2      988.18     1106.53     27.21 o 
  -2   6   2     2161.99     2456.32     48.69 o 
  -1   6   2      162.94      157.17      5.23 o 
   0   6   2     5330.70     5198.60     32.63 o 
   1   6   2     2852.39     3051.23     44.69 o 
   2   6   2     1183.46     1178.18     16.22 o 
   3   6   2      231.22      310.08     14.13 o 
   4   6   2       18.07       19.43      8.11 o 
   5   6   2      840.69      799.36     18.91 o 
   6   6   2       32.86       33.41     15.10 o 
   7   6   2      311.90      318.10     26.38 o 
   8   6   2      227.50      247.77     23.50 o 
   9   6   2      111.83       89.34     72.15 o 
  -9   7   2      179.47      162.14     28.55 o 
  -8   7   2      168.93      179.14     19.45 o 
  -7   7   2     9416.88    10141.95    175.48 o 
  -6   7   2       19.96       26.86     13.35 o 
  -5   7   2     3225.51     3357.53     69.41 o 
  -4   7   2     5735.13     5786.40     95.31 o 
  -3   7   2     7013.24     6344.47    212.86 o 
  -2   7   2        6.79       23.78      9.22 o 
  -1   7   2    14310.29    13862.98    260.76 o 
   0   7   2       77.24      150.69      6.94 o 
   1   7   2    13793.85    14404.38    263.33 o 
   2   7   2     8871.09     8518.32     61.32 o 
   3   7   2    14613.36    14532.44    224.36 o 
   4   7   2     7570.51     7735.71    127.76 o 
   5   7   2      909.54      883.35     23.99 o 
   6   7   2     5023.25     5046.23    102.01 o 
   7   7   2      205.61      203.52     23.16 o 
   8   7   2      186.59      171.50     23.57 o 
  -9   8   2      201.15      169.24     22.28 o 
  -8   8   2       39.98       27.02     18.59 o 
  -7   8   2      296.56      312.14     24.09 o 
  -6   8   2       95.81       98.40     16.44 o 
  -5   8   2       52.16       55.85     19.29 o 
  -4   8   2      961.36     1015.61     27.10 o 
  -3   8   2      291.23      287.91     20.19 o 
  -2   8   2     1748.58     1897.66     42.57 o 
  -1   8   2     7023.72     7230.34    136.39 o 
   0   8   2     1672.30     1819.69     25.96 o 
   1   8   2      471.99      486.01     11.12 o 
   2   8   2      530.80      535.49     20.17 o 
   3   8   2      462.41      431.34     13.37 o 
   4   8   2      452.39      430.81     16.90 o 
   5   8   2        2.04        7.85      4.59 o 
   6   8   2       37.24       36.73     17.52 o 
   7   8   2        0.46        4.17      8.64 o 
   8   8   2       26.02       16.67     16.51 o 
  -9   9   2      348.54      345.49     32.04 o 
  -8   9   2      490.18      458.27     26.34 o 
  -7   9   2     6881.28     7291.45    132.40 o 
  -6   9   2       46.63       55.65     21.72 o 
  -5   9   2     3214.31     3290.28     53.48 o 
  -4   9   2     3704.96     3788.84     59.24 o 
  -3   9   2     5416.83     5706.11     71.08 o 
  -2   9   2       37.64       51.83      7.98 o 
  -1   9   2     1412.12     1381.17     36.38 o 
   0   9   2     1152.24     1187.37     22.07 o 
   1   9   2     5580.50     5784.51     79.88 o 
   2   9   2     2395.94     2301.25     35.39 o 
   3   9   2     8510.21     8464.65    102.75 o 
   4   9   2     3926.06     3967.70     71.02 o 
   5   9   2       10.20       15.41      8.44 o 
   6   9   2     2771.47     2811.93     66.83 o 
   7   9   2     1477.86     1463.02     57.86 o 
   8   9   2      199.16      170.25     25.12 o 
  -9  10   2      246.17      222.08     36.46 o 
  -8  10   2      451.82      417.75     23.75 o 
  -7  10   2       10.62        5.46      7.37 o 
  -6  10   2     2765.67     2841.78     67.94 o 
  -5  10   2        0.37        4.34      6.33 o 
  -4  10   2     3301.82     3370.84     57.84 o 
  -3  10   2       24.05       37.95     11.11 o 
  -2  10   2       10.43       11.02      6.77 o 
  -1  10   2        2.99       25.89     13.53 o 
   0  10   2     4555.04     4750.49    103.80 o 
   1  10   2     2220.31     2166.12     24.96 o 
   2  10   2       61.56       65.17      6.53 o 
   3  10   2     4740.58     4760.86    123.34 o 
   4  10   2     1079.02     1048.71     31.93 o 
   5  10   2      187.35      181.52     14.61 o 
   6  10   2        6.95        6.25      4.62 o 
   7  10   2       94.32       77.69     42.64 o 
   8  10   2      201.09      168.63     25.04 o 
  -8  11   2      133.65      123.96     19.32 o 
  -7  11   2     1459.63     1444.97     47.54 o 
  -6  11   2     1494.83     1511.30     43.15 o 
  -5  11   2     2635.81     2678.82     65.40 o 
  -4  11   2      873.46      876.25     33.10 o 
  -3  11   2     1329.89     1253.46     87.11 o 
  -2  11   2      433.73      420.43     17.78 o 
  -1  11   2      785.07      808.68     26.92 o 
   0  11   2      144.83      120.27     11.55 o 
   1  11   2     2159.05     2179.93     29.33 o 
   2  11   2     5098.61     5081.50     72.81 o 
   3  11   2     1901.96     1829.45     37.60 o 
   4  11   2     1723.37     1799.60     40.67 o 
   5  11   2       61.12       58.50     11.37 o 
   6  11   2       30.26       45.00     19.74 o 
   7  11   2        2.26        4.54      8.36 o 
   8  11   2       33.14       23.11     19.74 o 
  -8  12   2      111.21       80.79     25.03 o 
  -7  12   2      145.74      122.43     19.32 o 
  -6  12   2     5702.11     5776.71    115.46 o 
  -5  12   2     1208.93     1264.92     41.37 o 
  -4  12   2     5018.18     5174.71     95.03 o 
  -3  12   2        1.77        6.90      6.87 o 
  -2  12   2     1197.93     1338.16     33.89 o 
  -1  12   2     2476.62     2432.37    101.99 o 
   0  12   2     9578.46     9660.00    183.28 o 
   1  12   2      286.13      274.06      9.41 o 
   2  12   2     5507.14     5639.86     66.83 o 
   3  12   2     9577.92    10143.14    209.13 o 
   4  12   2      414.96      419.37     20.50 o 
   5  12   2     1422.61     1423.59     40.08 o 
   6  12   2       16.89       18.92     12.09 o 
   7  12   2       12.00       13.27      9.53 o 
   8  12   2      235.19      221.60     25.47 o 
  -8  13   2       21.19       10.73     10.39 o 
  -7  13   2       16.40       13.69      8.61 o 
  -6  13   2       35.09       36.97     18.58 o 
  -5  13   2      211.82      203.14     18.13 o 
  -4  13   2     1103.71     1065.93     64.81 o 
  -3  13   2     1828.26     1986.57     76.17 o 
  -2  13   2     1722.77     1855.02     49.01 o 
  -1  13   2      373.24      397.34     38.12 o 
   0  13   2       37.89       43.79     24.07 o 
   1  13   2     1455.82     1373.48     21.32 o 
   2  13   2       53.83       69.57     16.04 o 
   3  13   2        8.41       10.21      6.24 o 
   4  13   2      684.28      690.63     35.74 o 
   5  13   2      118.05      119.89     13.63 o 
   6  13   2       82.47       79.48     41.17 o 
   7  13   2        9.32        5.52      9.60 o 
  -8  14   2      101.27       51.95     43.60 o 
  -7  14   2       36.72       28.97     23.02 o 
  -6  14   2     2070.14     2139.46     58.52 o 
  -5  14   2        3.12        7.39      6.15 o 
  -4  14   2     1743.16     1731.27     55.67 o 
  -3  14   2      459.96      427.03     23.67 o 
  -2  14   2      314.00      300.02     17.16 o 
  -1  14   2     1478.81     1504.30     55.56 o 
   0  14   2     6693.84     6906.97    146.34 o 
   1  14   2      220.00      244.94      8.24 o 
   2  14   2      279.25      303.14     14.17 o 
   3  14   2      511.27      501.55     28.09 o 
   4  14   2     2224.98     2318.77     54.24 o 
   5  14   2      959.79     1007.87     37.44 o 
   6  14   2       81.68       76.92     19.27 o 
   7  14   2      289.84      260.22     23.24 o 
  -8  15   2       12.57        5.94     10.02 o 
  -7  15   2      199.08      182.23     17.07 o 
  -6  15   2        1.64        5.56      7.00 o 
  -5  15   2       75.44       86.65     18.39 o 
  -4  15   2       47.90       48.25     21.74 o 
  -3  15   2      657.92      693.43     42.69 o 
  -2  15   2        0.07        2.19      2.26 o 
  -1  15   2      180.39      198.37     27.50 o 
   0  15   2       65.28       72.91     27.98 o 
   1  15   2     1523.83     1515.18     26.85 o 
   2  15   2      118.96      158.23     13.27 o 
   3  15   2     1444.52     1457.98     41.61 o 
   4  15   2      203.78      185.57     15.87 o 
   5  15   2      355.53      334.31     22.64 o 
   6  15   2       79.95       69.06     43.62 o 
   7  15   2      212.66      209.29     24.15 o 
  -7  16   2      147.51      140.98     25.34 o 
  -6  16   2     2432.13     2532.92     92.74 o 
  -5  16   2      112.55      100.13     19.71 o 
  -4  16   2     1432.88     1360.76     47.19 o 
  -3  16   2       82.10       66.83     13.71 o 
  -2  16   2       45.91       47.02     33.98 o 
  -1  16   2      340.17      288.94     27.66 o 
   0  16   2     1466.06     1458.13     73.82 o 
   1  16   2       91.95       91.72     12.52 o 
   2  16   2     3192.02     3152.52     77.71 o 
   3  16   2     2917.78     2926.36     60.04 o 
   4  16   2      916.74      975.15     35.77 o 
   5  16   2     2120.85     2035.89     65.67 o 
   6  16   2      266.64      287.00     25.13 o 
   7  16   2      697.11      689.57     54.83 o 
  -7  17   2       82.05       66.79     25.70 o 
  -6  17   2      384.55      342.63     27.11 o 
  -5  17   2       35.07       31.79     17.51 o 
  -4  17   2      925.78      908.10     48.12 o 
  -3  17   2     1732.41     1824.12     73.43 o 
  -2  17   2        3.84        9.03      9.36 o 
  -1  17   2      244.51      231.57     48.91 o 
   0  17   2       35.08       20.65     13.43 o 
   1  17   2       45.39       41.02     18.03 o 
   2  17   2        3.31        3.34      8.74 o 
   3  17   2       88.92       99.81     29.55 o 
   4  17   2      411.61      424.51     27.80 o 
   5  17   2        2.38        6.17      7.83 o 
   6  17   2      658.26      749.09     47.63 o 
  -6  18   2     1439.43     1388.65     57.89 o 
  -5  18   2      428.64      431.17     30.00 o 
  -4  18   2      961.55      799.03     47.89 o 
  -3  18   2      633.94      590.94     42.42 o 
  -2  18   2       56.92       46.60     30.73 o 
  -1  18   2      317.40      243.46     36.57 o 
   0  18   2     1842.20     1736.46     79.62 o 
   1  18   2        3.42       11.22     10.89 o 
   2  18   2     1570.36     1558.70     49.65 o 
   3  18   2     1636.15     1581.96     63.10 o 
   4  18   2        5.70       12.36     10.54 o 
   5  18   2      795.74      849.65     47.60 o 
   6  18   2       76.48       59.94     60.97 o 
  -6  19   2      805.75      789.09     48.71 o 
  -5  19   2      831.56      826.39     39.29 o 
  -4  19   2      411.79      423.88     35.72 o 
  -3  19   2     2941.75     3057.90    131.59 o 
  -2  19   2       84.18       81.32     67.56 o 
  -1  19   2       63.59       54.19     43.47 o 
   0  19   2      558.26      539.34     46.45 o 
   1  19   2      392.40      405.76     32.56 o 
   2  19   2     4152.82     4107.92    126.61 o 
   3  19   2      731.43      706.94     35.59 o 
   4  19   2      726.40      748.31     36.42 o 
   5  19   2       19.76       19.80     23.99 o 
  -6  20   2      186.79      180.58     33.96 o 
  -5  20   2      130.82       97.92     31.16 o 
  -4  20   2       98.03      101.17     29.69 o 
  -3  20   2      493.70      462.33     44.77 o 
  -2  20   2       32.41       33.99     28.33 o 
  -1  20   2        3.56        6.61     14.07 o 
   0  20   2      122.36      119.94     65.92 o 
   1  20   2        3.69        6.07      9.94 o 
   2  20   2     1409.94     1370.80     68.06 o 
   3  20   2      193.80      188.41     33.36 o 
   4  20   2      126.45       97.82     44.56 o 
   5  20   2      164.74      128.13     96.60 o 
  -5  21   2      323.28      311.55     30.81 o 
  -4  21   2     3014.41     3222.82    100.25 o 
  -3  21   2      507.30      534.58     46.97 o 
  -2  21   2      122.37      130.54     81.97 o 
  -1  21   2      645.29      678.54     60.37 o 
   0  21   2       85.81       91.64     83.75 o 
   1  21   2     1897.29     1865.75     87.79 o 
   2  21   2     2058.43     2041.07     90.03 o 
   3  21   2     1050.31     1031.51     50.96 o 
   4  21   2      924.17      949.36     50.01 o 
  -4  22   2      308.83      259.38     28.33 o 
  -3  22   2        5.82        4.89     13.26 o 
  -2  22   2       21.01       21.10     23.45 o 
  -1  22   2      199.66      180.98     66.81 o 
   0  22   2      109.27       92.32     76.78 o 
   1  22   2       17.70       15.01     16.99 o 
   2  22   2      463.65      480.83     38.72 o 
   3  22   2       41.00       37.14     30.85 o 
   4  22   2       28.69       22.38     19.80 o 
  -3  23   2     1348.39     1271.10     82.56 o 
  -2  23   2      232.63      185.13     42.69 o 
  -1  23   2      919.47      972.89     68.95 o 
   0  23   2      308.09      293.76     38.71 o 
   1  23   2      645.69      609.35     44.52 o 
   2  23   2      691.59      666.67     41.09 o 
   3  23   2      720.28      663.86     49.31 o 
  -2  24   2       81.62       52.42     62.02 o 
  -1  24   2      510.68      534.91     48.02 o 
   0  24   2      632.63      660.99     44.69 o 
   1  24   2       13.30       19.78     20.93 o 
   2  24   2      253.33      224.28     31.67 o 
 -10   1   3      272.04      244.87     28.11 o 
  -9   1   3      167.68      138.24     22.22 o 
  -8   1   3       80.11       78.06     26.55 o 
  -7   1   3     7412.44     7920.11    175.29 o 
  -6   1   3      243.67      226.66     13.34 o 
  -5   1   3    10448.46    10908.81    128.49 o 
  -4   1   3     4578.79     4302.70     68.42 o 
  -3   1   3    26697.44    25313.05    700.58 o 
  -2   1   3    14574.35    13849.13    215.13 o 
  -1   1   3     2674.51     2373.34     43.83 o 
   0   1   3    10004.53     9694.05     79.23 o 
   1   1   3       80.90       98.58      4.30 o 
   2   1   3     3102.24     2908.93     33.40 o 
   3   1   3    12569.18    11976.86    165.03 o 
   4   1   3     6323.01     6308.31    111.86 o 
   5   1   3      424.96      423.24     15.50 o 
   6   1   3    10246.08    10603.04    160.44 o 
   7   1   3        5.13        8.28      8.72 o 
   8   1   3       19.79       18.89     22.68 o 
   9   1   3       16.59       17.03     28.85 o 
 -10   2   3      609.68      563.64     39.14 o 
  -9   2   3      109.46       99.65     24.78 o 
  -8   2   3        2.39        5.05      6.99 o 
  -7   2   3       78.85       91.06     16.16 o 
  -6   2   3     2069.65     2154.37     41.86 o 
  -5   2   3       38.79       47.60      9.13 o 
  -4   2   3      844.48      816.43     20.14 o 
  -3   2   3      957.81      905.03     22.61 o 
  -2   2   3     3258.99     3286.60     50.67 o 
  -1   2   3     6918.25     6550.93     90.62 o 
   0   2   3     2151.96     2126.50     23.39 o 
   1   2   3     3118.13     3142.58     26.87 o 
   2   2   3     2126.01     2279.27     32.09 o 
   3   2   3     7057.36     7001.36     98.70 o 
   4   2   3     4254.24     4137.28     72.07 o 
   5   2   3     2299.65     2284.99     36.88 o 
   6   2   3        6.37       13.26      9.37 o 
   7   2   3        2.73        3.63      6.24 o 
   8   2   3      150.14      146.77     27.70 o 
  -9   3   3      171.24      158.01     22.25 o 
  -8   3   3        6.08        6.77      5.65 o 
  -7   3   3     2810.38     2855.05     57.60 o 
  -6   3   3       82.59       89.62     10.84 o 
  -5   3   3     2276.20     2536.29     49.34 o 
  -4   3   3    17722.23    17537.52     91.47 o 
  -3   3   3      394.33      354.56     17.31 o 
  -2   3   3     3709.43     3545.33     75.99 o 
  -1   3   3      108.98      109.47      4.02 o 
   0   3   3     1223.34     1083.72     10.63 o 
   1   3   3    14822.35    14146.91     95.61 o 
   2   3   3     2011.06     1838.11     23.60 o 
   3   3   3     5287.04     4792.06    215.69 o 
   4   3   3     1222.15     1163.45     21.98 o 
   5   3   3       10.67       16.29      8.27 o 
   6   3   3     2036.71     1970.34     46.89 o 
   7   3   3      926.08      948.96     45.03 o 
   8   3   3      501.78      467.44     56.67 o 
  -9   4   3       59.54       42.80     30.61 o 
  -8   4   3       64.90       56.90     15.80 o 
  -7   4   3      250.95      258.70     19.20 o 
  -6   4   3     1120.81     1102.83     25.54 o 
  -5   4   3     2129.72     2251.07     34.00 o 
  -4   4   3     3932.77     3897.17     56.78 o 
  -3   4   3     3421.43     3249.16     52.17 o 
  -2   4   3     8705.59     8515.29     53.89 o 
  -1   4   3      917.06      926.46     12.62 o 
   0   4   3     7053.70     6913.34     61.76 o 
   1   4   3     5810.32     5960.69     99.12 o 
   2   4   3     1559.27     1617.28     15.00 o 
   3   4   3     4253.73     4178.73     57.45 o 
   4   4   3     1487.69     1463.47     23.30 o 
   5   4   3     4381.49     4448.38     68.87 o 
   6   4   3      781.98      785.71     31.43 o 
   7   4   3     1121.00     1121.19     50.60 o 
   8   4   3      418.83      422.75     46.60 o 
  -9   5   3      118.08       89.65     22.84 o 
  -8   5   3        4.61       11.32      9.02 o 
  -7   5   3      645.27      642.18     34.48 o 
  -6   5   3      934.15      942.87     23.32 o 
  -5   5   3      635.54      610.06     20.75 o 
  -4   5   3      251.69      220.75     14.12 o 
  -3   5   3     7864.32     7992.02    200.75 o 
  -2   5   3      163.13      157.07      8.78 o 
  -1   5   3       24.53       34.31      3.67 o 
   0   5   3      208.29      211.35      5.30 o 
   1   5   3     5290.65     5573.15     48.76 o 
   2   5   3     6886.59     7019.40     44.07 o 
   3   5   3       17.35       15.98      4.63 o 
   4   5   3      705.39      684.70     18.40 o 
   5   5   3       28.73       33.98      7.56 o 
   6   5   3      602.18      591.68     29.08 o 
   7   5   3       92.66       73.49     18.43 o 
   8   5   3       20.66       15.64     29.77 o 
  -9   6   3       47.58       35.54     29.85 o 
  -8   6   3       23.38       20.11     12.95 o 
  -7   6   3      115.26      134.93     16.71 o 
  -6   6   3     3598.89     3589.22     70.43 o 
  -5   6   3      964.09     1028.39     28.94 o 
  -4   6   3     6350.44     6373.49     69.90 o 
  -3   6   3     1004.42     1073.46     26.09 o 
  -2   6   3      348.84      385.38     42.43 o 
  -1   6   3     4537.65     4208.29     58.25 o 
   0   6   3    10189.21    10165.55    113.77 o 
   1   6   3      232.21      211.99      6.40 o 
   2   6   3      724.58      669.13     20.13 o 
   3   6   3    12044.38    11587.24    207.22 o 
   4   6   3     1476.24     1438.03     28.50 o 
   5   6   3     3491.25     3472.77     62.57 o 
   6   6   3      132.73      132.01     21.15 o 
   7   6   3      373.45      377.57     28.82 o 
   8   6   3      310.06      321.22     28.74 o 
  -9   7   3       84.01       63.71     37.10 o 
  -8   7   3      150.40      141.80     16.61 o 
  -7   7   3      579.43      550.91     22.27 o 
  -6   7   3       30.36       37.46     13.38 o 
  -5   7   3       65.11       60.36     14.16 o 
  -4   7   3       55.82       79.23     12.68 o 
  -3   7   3      870.66      962.62     29.27 o 
  -2   7   3     2000.16     2308.45     35.73 o 
  -1   7   3     2838.60     2849.87     33.15 o 
   0   7   3     1166.79     1242.05     17.90 o 
   1   7   3        0.73        5.38      2.21 o 
   2   7   3        9.81       31.89      6.85 o 
   3   7   3       20.71       24.04      9.51 o 
   4   7   3      450.56      478.86     16.28 o 
   5   7   3      414.15      376.39     15.56 o 
   6   7   3        4.81        7.81      7.89 o 
   7   7   3        0.05        4.00      8.73 o 
   8   7   3      100.04       55.10     46.41 o 
  -9   8   3      294.18      256.50     21.66 o 
  -8   8   3      871.00      801.20     37.28 o 
  -7   8   3       28.92       36.23     17.82 o 
  -6   8   3     4200.85     4339.52     86.51 o 
  -5   8   3      123.11      114.15     18.53 o 
  -4   8   3     4125.66     4133.31     67.28 o 
  -3   8   3     1078.77      968.36     26.09 o 
  -2   8   3      215.06      208.93     14.39 o 
  -1   8   3     3764.73     3669.60    119.81 o 
   0   8   3     1974.95     2056.75     26.19 o 
   1   8   3       75.42      113.27      9.56 o 
   2   8   3      795.19      879.47     16.82 o 
   3   8   3    10380.98    10524.86     93.37 o 
   4   8   3     2475.96     2546.89     40.73 o 
   5   8   3     3124.04     3055.62     64.72 o 
   6   8   3       27.47       26.66     15.75 o 
   7   8   3      698.68      699.61     38.85 o 
   8   8   3      186.86      175.96     33.68 o 
  -9   9   3      204.74      179.59     21.91 o 
  -8   9   3      761.43      699.82     36.14 o 
  -7   9   3      184.66      166.92     17.46 o 
  -6   9   3     1422.08     1427.28     37.85 o 
  -5   9   3      815.65      877.72     28.70 o 
  -4   9   3      127.80      127.47     15.78 o 
  -3   9   3     1069.47     1011.16     30.70 o 
  -2   9   3      135.68      141.31     13.15 o 
  -1   9   3     1178.37     1145.30    109.91 o 
   0   9   3     3198.26     3175.87     46.39 o 
   1   9   3     1316.01     1350.79     20.23 o 
   2   9   3     1739.75     1660.47     24.87 o 
   3   9   3       60.56       50.52      8.27 o 
   4   9   3      141.11      133.39     10.64 o 
   5   9   3        0.50        5.72      6.15 o 
   6   9   3      319.84      336.91     33.53 o 
   7   9   3      707.09      701.41     37.48 o 
   8   9   3       17.16       13.25     24.00 o 
  -9  10   3       23.56       16.29     20.30 o 
  -8  10   3       46.62       48.01     22.31 o 
  -7  10   3        0.70        9.12      9.03 o 
  -6  10   3      831.53      875.30     30.20 o 
  -5  10   3      190.01      181.39     16.39 o 
  -4  10   3     3693.54     3650.79     70.96 o 
  -3  10   3     3424.02     3456.23     77.33 o 
  -2  10   3      539.46      542.98     28.26 o 
  -1  10   3     3702.86     3787.74     69.52 o 
   0  10   3     3177.17     3149.85     59.34 o 
   1  10   3       33.42       33.64      8.80 o 
   2  10   3      696.59      678.73     18.44 o 
   3  10   3     2604.27     2626.63     39.05 o 
   4  10   3       44.88       52.63     17.88 o 
   5  10   3     2344.77     2380.62     51.68 o 
   6  10   3       49.96       35.71     25.11 o 
   7  10   3      371.20      343.03     27.34 o 
   8  10   3       77.58       59.02     53.11 o 
  -9  11   3      194.88      186.10     29.95 o 
  -8  11   3       17.88       21.26     15.34 o 
  -7  11   3     4165.17     4309.61     94.05 o 
  -6  11   3      268.70      261.08     19.71 o 
  -5  11   3     1091.94     1123.95     55.57 o 
  -4  11   3     6020.64     6189.71     93.87 o 
  -3  11   3     3239.76     3137.34     56.71 o 
  -2  11   3       71.20       60.24      6.56 o 
  -1  11   3       30.98       47.99     27.20 o 
   0  11   3       21.93       33.12     15.11 o 
   1  11   3     1851.16     1899.12     30.33 o 
   2  11   3     3005.03     2981.09     42.92 o 
   3  11   3      396.32      414.66     18.04 o 
   4  11   3      378.32      352.50     17.21 o 
   5  11   3      387.64      368.67     19.15 o 
   6  11   3     1762.99     1885.56     60.72 o 
   7  11   3      688.92      716.17     37.79 o 
   8  11   3      484.64      463.95     89.47 o 
  -8  12   3      138.67      113.17     19.26 o 
  -7  12   3       88.71       67.96     32.59 o 
  -6  12   3     4520.86     4652.70     92.97 o 
  -5  12   3      316.88      326.06     25.50 o 
  -4  12   3     1776.35     1765.24     65.97 o 
  -3  12   3     4183.19     4280.74     75.01 o 
  -2  12   3      337.77      360.43     15.59 o 
  -1  12   3     3064.61     3145.12     99.21 o 
   0  12   3       36.50       58.62     24.04 o 
   1  12   3      408.64      403.84     15.70 o 
   2  12   3      700.29      711.22     26.89 o 
   3  12   3      921.91      987.97     28.55 o 
   4  12   3      124.72      141.76     13.78 o 
   5  12   3     1211.76     1205.23     45.25 o 
   6  12   3      317.47      324.39     27.35 o 
   7  12   3      134.81      122.92     30.32 o 
  -8  13   3        1.49        5.73      7.29 o 
  -7  13   3      706.64      755.01     33.93 o 
  -6  13   3      216.01      202.08     22.40 o 
  -5  13   3     1521.43     1593.36     45.09 o 
  -4  13   3     3046.49     2982.88     85.18 o 
  -3  13   3     7171.16     7478.19    243.57 o 
  -2  13   3     1600.85     1612.98     59.81 o 
  -1  13   3      437.31      421.74     30.56 o 
   0  13   3      850.15      802.92     31.09 o 
   1  13   3     3145.86     3145.33     32.57 o 
   2  13   3     2089.25     2155.98     41.59 o 
   3  13   3     1095.27     1046.93     46.99 o 
   4  13   3     1060.04     1083.62     31.07 o 
   5  13   3      408.57      409.84     24.57 o 
   6  13   3     2748.62     2979.25    103.56 o 
   7  13   3        1.88        5.45      9.74 o 
  -8  14   3        0.69        2.46      9.79 o 
  -7  14   3        0.01        1.58      7.02 o 
  -6  14   3      226.79      210.48     16.69 o 
  -5  14   3        0.30        2.62      9.42 o 
  -4  14   3      566.44      554.71     39.56 o 
  -3  14   3      396.58      367.72     22.24 o 
  -2  14   3        3.17        5.68      9.45 o 
  -1  14   3       66.29       78.24     43.99 o 
   0  14   3      721.95      696.07     27.52 o 
   1  14   3      587.17      534.19     26.09 o 
   2  14   3       78.20       86.66      8.95 o 
   3  14   3      532.82      521.08     29.19 o 
   4  14   3        0.99        7.31      4.63 o 
   5  14   3      493.35      495.90     31.03 o 
   6  14   3       16.06        9.49     15.19 o 
   7  14   3       98.43       73.92     48.24 o 
  -8  15   3      131.39       98.20     23.74 o 
  -7  15   3     1573.85     1715.19     56.23 o 
  -6  15   3      186.93      185.55     18.48 o 
  -5  15   3      829.18      858.69     39.83 o 
  -4  15   3     2470.52     2435.99     80.25 o 
  -3  15   3     2377.22     2305.63     63.47 o 
  -2  15   3     2393.74     2294.42     86.34 o 
  -1  15   3       43.34       64.86     18.32 o 
   0  15   3     2933.98     3027.15     83.67 o 
   1  15   3       40.32       55.61     25.11 o 
   2  15   3     2000.96     2072.03     47.30 o 
   3  15   3    11885.63    12500.19    127.50 o 
   4  15   3     3883.63     4108.85     79.27 o 
   5  15   3       14.12       10.81      8.98 o 
   6  15   3     3683.24     3790.61     91.51 o 
   7  15   3      131.08      102.49     23.42 o 
  -7  16   3      161.96      164.76     19.95 o 
  -6  16   3       35.19       32.69     22.28 o 
  -5  16   3        2.67        7.45      8.24 o 
  -4  16   3      998.47      977.34     60.70 o 
  -3  16   3        0.53       -0.90     18.13 o 
  -2  16   3      601.98      483.47     43.99 o 
  -1  16   3       40.96       60.19     35.56 o 
   0  16   3      589.71      514.57     38.96 o 
   1  16   3     1045.31     1019.66     52.77 o 
   2  16   3        3.23        2.11      7.20 o 
   3  16   3      243.35      231.30     16.43 o 
   4  16   3       31.70       23.76     13.50 o 
   5  16   3       24.44       17.52     15.11 o 
   6  16   3       71.96       51.89     42.05 o 
  -7  17   3     1110.59     1085.65     42.34 o 
  -6  17   3       82.38       77.11     20.35 o 
  -5  17   3     1562.54     1694.02     75.91 o 
  -4  17   3     1806.15     1880.67     89.70 o 
  -3  17   3     2041.61     2179.13     88.64 o 
  -2  17   3      591.74      597.78     51.71 o 
  -1  17   3      138.78      175.20     38.83 o 
   0  17   3       10.00       16.43     12.59 o 
   1  17   3     1393.54     1356.59     42.42 o 
   2  17   3      649.81      637.20     28.35 o 
   3  17   3     1153.60     1125.95     44.99 o 
   4  17   3     1906.18     1948.96     70.68 o 
   5  17   3        0.59       -0.38     13.08 o 
   6  17   3     1927.05     2005.43     81.36 o 
  -6  18   3      802.75      785.12     40.28 o 
  -5  18   3       19.85       15.89     15.42 o 
  -4  18   3     1118.47     1083.43     64.04 o 
  -3  18   3      728.29      744.53     52.59 o 
  -2  18   3      312.51      232.95     27.03 o 
  -1  18   3     2948.72     3040.46    106.02 o 
   0  18   3      310.66      312.98     27.11 o 
   1  18   3       10.89       17.06     13.54 o 
   2  18   3       15.48       20.46     10.80 o 
   3  18   3     2112.56     1992.63     70.34 o 
   4  18   3      313.68      309.40     26.40 o 
   5  18   3     1820.29     1746.30     83.34 o 
  -6  19   3        0.71        0.97      8.70 o 
  -5  19   3      918.62      972.60     51.89 o 
  -4  19   3      762.50      695.85     57.97 o 
  -3  19   3      586.46      541.37     54.27 o 
  -2  19   3       87.44       98.86     76.10 o 
  -1  19   3      789.71      709.60     53.90 o 
   0  19   3       53.10       44.50     26.45 o 
   1  19   3      651.95      652.49     44.63 o 
   2  19   3      880.60      830.09     44.82 o 
   3  19   3      727.77      640.18     36.07 o 
   4  19   3     1243.84     1205.55     65.99 o 
   5  19   3        2.12        9.25     10.84 o 
  -6  20   3     2747.45     2641.75    121.65 o 
  -5  20   3      231.00      260.80     34.13 o 
  -4  20   3     1315.84     1297.09     74.84 o 
  -3  20   3      489.80      468.42     49.21 o 
  -2  20   3        8.19        9.02     10.93 o 
  -1  20   3     3789.21     3896.01    164.64 o 
   0  20   3     1502.27     1507.55     71.57 o 
   1  20   3      217.98      216.05     27.28 o 
   2  20   3      205.00      186.21     18.20 o 
   3  20   3     1985.60     1231.23    448.03 o 
   4  20   3      209.64      203.44     33.50 o 
   5  20   3      907.11      895.70     73.98 o 
  -5  21   3      300.62      298.81     33.76 o 
  -4  21   3       64.06       44.07     50.18 o 
  -3  21   3       39.73       38.94     39.29 o 
  -2  21   3      111.56       98.34     65.95 o 
  -1  21   3      107.00       96.29     76.34 o 
   0  21   3       42.67       40.68     22.15 o 
   1  21   3      671.30      639.54     55.25 o 
   2  21   3       73.82       57.91     46.43 o 
   3  21   3       20.46       14.07     10.11 o 
   4  21   3       84.48       57.25     70.52 o 
  -4  22   3      922.39      908.95     62.02 o 
  -3  22   3     1053.83     1007.17     70.92 o 
  -2  22   3      153.56      113.26     32.87 o 
  -1  22   3     1049.30      999.99     82.35 o 
   0  22   3      747.49      728.12     44.15 o 
   1  22   3       30.51       28.25     24.87 o 
   2  22   3      307.75      264.45     33.87 o 
   3  22   3      838.00      753.26     45.49 o 
  -3  23   3      466.95      523.81     50.06 o 
  -2  23   3       59.65       41.20     40.08 o 
  -1  23   3       16.98       19.99     18.01 o 
   0  23   3      228.60      252.25     28.52 o 
   1  23   3        8.94        9.31     10.79 o 
   2  23   3      200.39      184.72     30.81 o 
  -2  24   3      396.18      402.61     48.84 o 
  -1  24   3      828.45      899.28     61.26 o 
   0  24   3      330.75      308.85     38.35 o 
   1  24   3      181.48      189.35     36.17 o 
 -10   0   4     2177.48     2042.56    106.06 o 
  -9   0   4      127.81      112.27     24.05 o 
  -8   0   4       12.26       15.11     15.50 o 
  -7   0   4      867.36      910.25     48.27 o 
  -6   0   4     1989.65     2142.10     89.45 o 
  -5   0   4     3139.62     3080.33     99.77 o 
  -4   0   4    25121.30    24811.12     97.79 o 
  -3   0   4    31611.20    30240.38   1876.76 o 
  -2   0   4     1030.53     1324.87     36.09 o 
  -1   0   4    18413.67    17117.85    241.68 o 
   0   0   4     1295.00     1412.56     24.66 o 
   1   0   4      309.51      271.41      7.58 o 
   2   0   4      980.08     1028.42     19.38 o 
   3   0   4    10486.78    10471.68     64.57 o 
   4   0   4     1087.67     1128.93     23.90 o 
   5   0   4    10826.99    11683.56    445.95 o 
   6   0   4     3204.09     3566.81    165.61 o 
   7   0   4     2753.16     2864.97    248.28 o 
   8   0   4      592.67      621.65    112.50 o 
 -10   1   4        0.07        1.86      8.72 o 
  -9   1   4        0.58        6.40      8.13 o 
  -8   1   4      335.59      335.09     23.62 o 
  -7   1   4       82.80       91.82     35.75 o 
  -6   1   4      651.16      672.12     19.88 o 
  -5   1   4      456.10      477.26     18.26 o 
  -4   1   4      245.49      310.48     18.71 o 
  -3   1   4      534.79      584.19     29.44 o 
  -2   1   4     6831.47     6532.08     91.45 o 
  -1   1   4        8.48       20.66      3.74 o 
   0   1   4        7.92       14.43      3.28 o 
   1   1   4     3840.53     3979.84     40.72 o 
   2   1   4      394.50      423.44     11.25 o 
   3   1   4       46.73       51.23      6.41 o 
   4   1   4      184.06      179.98      9.89 o 
   5   1   4       37.26       43.95      6.26 o 
   6   1   4      283.38      284.38     19.17 o 
   7   1   4      189.91      161.99     39.71 o 
   8   1   4       45.88       44.38     45.57 o 
 -10   2   4     1364.62     1376.54     59.45 o 
  -9   2   4       21.52       11.54     10.52 o 
  -8   2   4      136.72      118.20     26.51 o 
  -7   2   4      899.50      882.60     26.98 o 
  -6   2   4     3109.48     3133.90     48.04 o 
  -5   2   4      389.75      400.09     17.37 o 
  -4   2   4     5641.60     5456.39     83.64 o 
  -3   2   4     1569.27     1483.94     59.24 o 
  -2   2   4     1904.95     1984.48     22.10 o 
  -1   2   4    26047.17    23396.32    157.10 o 
   0   2   4        3.69       15.74      2.37 o 
   1   2   4     1016.80     1249.94     17.76 o 
   2   2   4      134.59      159.04      8.14 o 
   3   2   4     6553.81     6641.81     64.06 o 
   4   2   4     1898.67     1683.22     64.25 o 
   5   2   4      898.76      865.58     17.28 o 
   6   2   4       75.00       64.57     13.88 o 
   7   2   4      645.12      685.40     59.05 o 
   8   2   4      816.29      886.49     73.57 o 
  -9   3   4      208.09      190.51     21.91 o 
  -8   3   4      626.63      636.58     33.06 o 
  -7   3   4      338.58      353.24     23.00 o 
  -6   3   4     1612.93     1646.34     42.13 o 
  -5   3   4     1128.04     1178.20     29.42 o 
  -4   3   4     6469.50     6748.68    148.75 o 
  -3   3   4     1812.72     1733.04     44.83 o 
  -2   3   4     3257.37     3422.95     35.96 o 
  -1   3   4       21.79       44.36      4.19 o 
   0   3   4       10.43       22.38      2.75 o 
   1   3   4     2590.65     2943.85     23.12 o 
   2   3   4     7647.77     7606.91     92.81 o 
   3   3   4     3081.82     2960.04     47.34 o 
   4   3   4     1126.16     1113.71     35.31 o 
   5   3   4      225.84      207.33     13.42 o 
   6   3   4     5290.75     5475.19    147.09 o 
   7   3   4       39.18       33.89     37.25 o 
   8   3   4       15.15       11.02     16.57 o 
  -9   4   4      187.97      184.68     20.15 o 
  -8   4   4       11.38       14.22      9.03 o 
  -7   4   4      277.64      270.79     20.06 o 
  -6   4   4     1249.26     1333.81     40.19 o 
  -5   4   4     1668.56     1759.26     37.01 o 
  -4   4   4      833.80      762.53     33.12 o 
  -3   4   4     6745.23     6463.10    173.22 o 
  -2   4   4     1520.47     1642.20     26.27 o 
  -1   4   4     8148.56     7611.75     59.88 o 
   0   4   4      226.82      215.87      6.17 o 
   1   4   4    10953.50    11383.61    112.87 o 
   2   4   4      667.74      873.73     27.28 o 
   3   4   4      705.52      730.85     20.22 o 
   4   4   4      587.75      566.09     22.50 o 
   5   4   4     1531.75     1500.84     44.36 o 
   6   4   4      120.93      124.97     21.35 o 
   7   4   4     1208.87     1204.78     75.96 o 
   8   4   4      376.18      360.73     53.35 o 
  -9   5   4      215.90      184.42     22.54 o 
  -8   5   4     1282.40     1301.27     49.91 o 
  -7   5   4     1735.82     1669.98     68.20 o 
  -6   5   4      129.33      110.10     12.64 o 
  -5   5   4     1603.97     1687.47     36.52 o 
  -4   5   4      390.73      328.20      8.45 o 
  -3   5   4    10268.75    10244.39    177.97 o 
  -2   5   4     1451.90     1370.21     37.61 o 
  -1   5   4      395.40      398.70      9.22 o 
   0   5   4      152.28      113.38      4.48 o 
   1   5   4     1524.37     1700.68     19.42 o 
   2   5   4      470.77      373.78     12.02 o 
   3   5   4     1309.00     1278.97     29.72 o 
   4   5   4     3774.94     4002.50     67.69 o 
   5   5   4      192.87      201.56     16.07 o 
   6   5   4     4983.55     5389.38    114.49 o 
   7   5   4        0.85        3.20     16.54 o 
   8   5   4      159.73      145.80     44.57 o 
  -9   6   4      123.69      112.08     29.59 o 
  -8   6   4      395.91      375.02     24.17 o 
  -7   6   4       15.31       18.94      9.29 o 
  -6   6   4       95.96       90.35      7.04 o 
  -5   6   4        7.34       11.69      5.74 o 
  -4   6   4      184.82      156.71     14.07 o 
  -3   6   4      667.56      704.98     27.70 o 
  -2   6   4      981.60      999.27     24.99 o 
  -1   6   4     1828.12     1985.83     26.73 o 
   0   6   4      254.22      256.82      6.95 o 
   1   6   4      288.89      287.96      7.62 o 
   2   6   4       13.09        9.47      4.49 o 
   3   6   4       90.58       76.77      5.95 o 
   4   6   4        4.55        6.54     10.58 o 
   5   6   4     2299.88     2425.94     64.41 o 
   6   6   4        0.26        2.50      7.77 o 
   7   6   4       56.72       59.99     34.61 o 
   8   6   4       88.54       57.84     82.88 o 
  -9   7   4      144.65      128.39     20.83 o 
  -8   7   4      379.60      382.45     21.31 o 
  -7   7   4     2546.21     2561.95     60.96 o 
  -6   7   4      441.68      444.59     26.49 o 
  -5   7   4      364.00      365.33     11.96 o 
  -4   7   4     5730.64     5743.03     93.44 o 
  -3   7   4    18510.25    17691.99    101.61 o 
  -2   7   4     3343.01     3185.64    114.98 o 
  -1   7   4     2373.35     2521.79     59.15 o 
   0   7   4    15506.59    14951.60    109.37 o 
   1   7   4      299.21      311.07     11.48 o 
   2   7   4     2884.57     2850.92     56.90 o 
   3   7   4     1744.65     1619.03     22.67 o 
   4   7   4     1794.32     1800.33     36.91 o 
   5   7   4      786.04      819.50     37.40 o 
   6   7   4     5523.82     5880.66    121.73 o 
   7   7   4        8.10       12.31      9.02 o 
   8   7   4       31.92       28.16     42.53 o 
  -9   8   4      138.84      128.20     22.02 o 
  -8   8   4      289.85      286.42     21.19 o 
  -7   8   4      364.46      347.03     21.53 o 
  -6   8   4        5.14       15.18      9.90 o 
  -5   8   4      460.33      480.36     20.76 o 
  -4   8   4     1050.25     1139.17     35.40 o 
  -3   8   4     1633.16     1773.22     36.76 o 
  -2   8   4      253.28      287.53     16.00 o 
  -1   8   4     1558.88     1412.99     19.09 o 
   0   8   4      156.77      132.47      7.28 o 
   1   8   4      663.45      720.39     14.39 o 
   2   8   4      658.46      665.60     15.87 o 
   3   8   4       52.40       58.48      7.00 o 
   4   8   4       53.68       71.34      5.49 o 
   5   8   4       58.73       50.13     25.52 o 
   6   8   4      146.07      109.66     25.60 o 
   7   8   4        7.65       10.20      6.29 o 
   8   8   4       34.99       27.26     26.41 o 
  -9   9   4      205.69      194.75     26.20 o 
  -8   9   4      737.42      729.20     32.99 o 
  -7   9   4      487.59      469.30     23.85 o 
  -6   9   4        4.46        6.49      6.11 o 
  -5   9   4      300.27      297.24     17.27 o 
  -4   9   4     4584.61     4707.70     77.37 o 
  -3   9   4     2415.85     2179.56     48.10 o 
  -2   9   4     4660.16     4538.89    121.89 o 
  -1   9   4       56.27       63.35     10.76 o 
   0   9   4     8524.73     8478.35     67.08 o 
   1   9   4       43.89       46.83      6.00 o 
   2   9   4      715.85      702.90     17.84 o 
   3   9   4     4711.07     4851.47     60.92 o 
   4   9   4     2506.08     2579.52     52.75 o 
   5   9   4      155.28      136.53     17.67 o 
   6   9   4     5196.53     5610.92    101.55 o 
   7   9   4      106.61       79.49     20.88 o 
   8   9   4       82.60       50.13     66.30 o 
  -9  10   4       23.67       14.77     17.59 o 
  -8  10   4        3.22        7.45      7.11 o 
  -7  10   4       65.40       65.51     29.05 o 
  -6  10   4     1220.70     1285.37     41.24 o 
  -5  10   4      350.30      307.35     19.33 o 
  -4  10   4       99.30       92.97     13.15 o 
  -3  10   4      161.07      137.63     12.12 o 
  -2  10   4        1.84        7.31      4.95 o 
  -1  10   4     3002.60     3082.66     52.78 o 
   0  10   4      311.65      310.43     15.66 o 
   1  10   4      548.53      618.01     17.56 o 
   2  10   4        1.56        5.73      5.16 o 
   3  10   4      758.07      757.42     22.90 o 
   4  10   4      908.63      899.65     41.11 o 
   5  10   4       47.22       60.03     34.99 o 
   6  10   4       31.21       19.13     14.83 o 
   7  10   4      183.56      171.72     28.58 o 
  -9  11   4      228.39      192.16     30.23 o 
  -8  11   4       29.16       19.75     15.86 o 
  -7  11   4     1288.82     1263.24     40.62 o 
  -6  11   4        5.18        7.67      6.33 o 
  -5  11   4     1973.07     1993.02     56.84 o 
  -4  11   4     2459.90     2431.98     59.92 o 
  -3  11   4     3552.18     3605.74     60.90 o 
  -2  11   4     2892.40     2791.98     76.36 o 
  -1  11   4      239.91      235.95     19.25 o 
   0  11   4     1897.00     1773.73     40.42 o 
   1  11   4        1.20        5.61      4.26 o 
   2  11   4     1982.08     1933.52     45.81 o 
   3  11   4     1774.89     1809.79     38.71 o 
   4  11   4      128.78      169.27     13.28 o 
   5  11   4       22.41       28.54     21.02 o 
   6  11   4      979.08     1049.21     49.28 o 
   7  11   4        1.58        7.36     10.47 o 
  -8  12   4       22.89       11.85     11.43 o 
  -7  12   4     1277.80     1299.89     46.70 o 
  -6  12   4     2079.17     2080.20     62.83 o 
  -5  12   4     1112.82     1118.92     41.11 o 
  -4  12   4     2330.82     2382.58     61.13 o 
  -3  12   4     1649.37     1658.53     38.60 o 
  -2  12   4       56.42       78.55     47.51 o 
  -1  12   4     9240.53     9316.67    181.43 o 
   0  12   4     1003.02     1026.51     30.10 o 
   1  12   4     2676.11     2762.61     41.11 o 
   2  12   4     2546.69     2446.75     44.71 o 
   3  12   4     2775.83     2926.46     62.71 o 
   4  12   4      261.27      264.53     15.86 o 
   5  12   4     2886.60     2935.53     89.33 o 
   6  12   4       69.74       64.14     42.21 o 
   7  12   4      544.05      554.63     31.69 o 
  -8  13   4        2.63        3.15      7.89 o 
  -7  13   4       56.31       43.72     29.82 o 
  -6  13   4      118.36      110.57     19.84 o 
  -5  13   4     3597.86     3710.79     89.14 o 
  -4  13   4     2093.65     2116.27     85.13 o 
  -3  13   4      424.09      431.91     21.69 o 
  -2  13   4     1660.09     1650.41     63.01 o 
  -1  13   4      143.74      113.13     19.19 o 
   0  13   4      193.71      217.38     14.80 o 
   1  13   4       14.95       13.85      4.72 o 
   2  13   4      102.00       95.94     11.46 o 
   3  13   4      390.62      370.38     18.11 o 
   4  13   4      342.99      330.84     17.24 o 
   5  13   4        0.40        4.20      8.45 o 
   6  13   4      922.77      907.01     42.94 o 
   7  13   4       71.54       62.81     26.70 o 
  -8  14   4       11.01       15.17     12.28 o 
  -7  14   4      425.44      433.69     22.67 o 
  -6  14   4      898.90      948.11     42.54 o 
  -5  14   4      413.79      394.87     27.67 o 
  -4  14   4     4102.36     4093.72     86.18 o 
  -3  14   4     4056.56     4079.17    166.61 o 
  -2  14   4      634.02      573.60     36.59 o 
  -1  14   4     8193.44     8060.86    183.79 o 
   0  14   4      374.42      391.57     21.12 o 
   1  14   4      764.36      729.54     32.86 o 
   2  14   4      740.87      710.56     34.90 o 
   3  14   4     4149.00     4328.76     73.96 o 
   4  14   4      697.66      658.72     23.69 o 
   5  14   4     3810.64     3819.02     88.57 o 
   6  14   4      433.69      439.67     29.19 o 
  -8  15   4      100.90       66.93     37.65 o 
  -7  15   4      110.90      103.70     21.28 o 
  -6  15   4        2.77        5.13      7.23 o 
  -5  15   4       32.71       29.20     21.04 o 
  -4  15   4      736.06      723.20     51.60 o 
  -3  15   4      157.46      174.32     35.66 o 
  -2  15   4      133.65      129.04     28.60 o 
  -1  15   4     1095.10     1032.60     69.29 o 
   0  15   4      979.62      998.78     50.97 o 
   1  15   4        4.71       14.67     11.61 o 
   2  15   4      801.38      795.38     28.61 o 
   3  15   4      491.80      439.27     21.75 o 
   4  15   4        2.23        5.46      4.81 o 
   5  15   4      507.46      488.83     33.28 o 
   6  15   4      456.43      457.47     36.03 o 
  -7  16   4       53.23       44.95     33.05 o 
  -6  16   4     1027.71     1105.73     59.84 o 
  -5  16   4        6.32       12.05     17.88 o 
  -4  16   4     2229.19     2343.14    123.96 o 
  -3  16   4     3679.51     3697.27    126.15 o 
  -2  16   4       91.73       65.84     47.13 o 
  -1  16   4     6779.95     6976.21    175.10 o 
   0  16   4      868.68      821.18     51.31 o 
   1  16   4      684.30      675.47     42.24 o 
   2  16   4      202.96      187.96     19.48 o 
   3  16   4     4006.45     3911.60    113.37 o 
   4  16   4      980.24     1015.52     58.00 o 
   5  16   4     3113.69     3180.40    141.32 o 
   6  16   4       94.92       93.49     66.14 o 
  -7  17   4      120.69       99.81     27.66 o 
  -6  17   4       40.99       46.12     34.02 o 
  -5  17   4       90.16       97.56     28.40 o 
  -4  17   4     1426.77     1322.85     89.51 o 
  -3  17   4     1419.81     1392.00     78.67 o 
  -2  17   4       78.70      107.20     43.91 o 
  -1  17   4      230.84      230.08     32.34 o 
   0  17   4      369.12      368.73     26.29 o 
   1  17   4      260.64      268.80     19.93 o 
   2  17   4      454.42      430.87     25.71 o 
   3  17   4      803.84      721.80     40.25 o 
   4  17   4      353.87      344.75     32.47 o 
   5  17   4      467.67      449.74     35.79 o 
   6  17   4     1301.16     1209.56    109.36 o 
  -6  18   4      294.27      275.24     35.56 o 
  -5  18   4       89.92       57.42     53.08 o 
  -4  18   4     1306.09     1364.06     88.40 o 
  -3  18   4      524.94      629.86     52.89 o 
  -2  18   4      479.73      429.57     41.74 o 
  -1  18   4      968.53      998.32     49.14 o 
   0  18   4      106.44       86.32     31.23 o 
   1  18   4      196.76      215.04     18.81 o 
   2  18   4        1.13        4.56      6.51 o 
   3  18   4     1176.70     1124.63     48.11 o 
   4  18   4        7.08        9.14     12.87 o 
   5  18   4      546.36      538.05     43.11 o 
  -6  19   4      105.94      128.36     25.08 o 
  -5  19   4      644.74      638.55     39.97 o 
  -4  19   4     1805.50     1679.72     98.86 o 
  -3  19   4     1099.51     1137.52     71.09 o 
  -2  19   4     1554.36     1408.81    103.23 o 
  -1  19   4      272.19      211.36     40.37 o 
   0  19   4     2490.29     2462.90    103.84 o 
   1  19   4      130.52      149.22     20.54 o 
   2  19   4     2704.33     2881.55     94.84 o 
   3  19   4     1076.07     1084.49     45.03 o 
   4  19   4      351.52      337.14     30.86 o 
   5  19   4       49.43       31.29     33.34 o 
  -5  20   4       45.94       41.67     39.67 o 
  -4  20   4       92.71       69.91     61.57 o 
  -3  20   4      257.15      260.55     42.69 o 
  -2  20   4      376.53      404.73     32.54 o 
  -1  20   4       16.84       13.99     12.90 o 
   0  20   4       13.66       17.43     11.64 o 
   1  20   4       15.67       20.31     17.97 o 
   2  20   4       73.63       62.87     25.58 o 
   3  20   4       24.92       24.73     23.72 o 
   4  20   4       22.38       14.04     15.77 o 
  -5  21   4      112.39       91.78     29.04 o 
  -4  21   4     1156.56     1185.19     85.42 o 
  -3  21   4     2399.04     2557.98    108.42 o 
  -2  21   4     1113.01     1112.41     58.29 o 
  -1  21   4        2.85        8.74     13.43 o 
   0  21   4      818.98      847.93     51.60 o 
   1  21   4        3.88        3.58      8.74 o 
   2  21   4      336.16      357.87     30.99 o 
   3  21   4      126.57      133.48     31.47 o 
  -4  22   4       33.08       32.82     30.85 o 
  -3  22   4       47.82       51.00     39.52 o 
  -2  22   4        8.53       11.90     11.77 o 
  -1  22   4        2.04        7.77     19.68 o 
   0  22   4      404.75      396.39     36.77 o 
   1  22   4      355.94      378.58     41.71 o 
   2  22   4        7.81       10.00     11.33 o 
   3  22   4      313.86      320.73     53.51 o 
  -3  23   4     1303.76     1340.52     85.19 o 
  -2  23   4      676.22      712.95     45.26 o 
  -1  23   4       11.50        9.04     15.00 o 
   0  23   4      559.24      573.50     43.50 o 
   1  23   4       84.55       54.61     48.48 o 
   2  23   4       13.93       12.98     21.71 o 
  -1  24   4      228.05      231.13     35.70 o 
   0  24   4      682.46      697.25     49.83 o 
 -10   1   5      521.82      537.24     47.83 o 
  -9   1   5      511.07      496.30     30.01 o 
  -8   1   5     1740.97     1859.02     72.04 o 
  -7   1   5     2005.26     1983.84     53.12 o 
  -6   1   5       23.25       42.20     14.55 o 
  -5   1   5      170.62      206.82     13.75 o 
  -4   1   5    12236.67    12028.56    262.68 o 
  -3   1   5     4157.70     3852.18    119.78 o 
  -2   1   5     4811.07     4398.84     43.68 o 
  -1   1   5     1213.75     1263.12     15.52 o 
   0   1   5     9315.64     8935.19     89.24 o 
   1   1   5     1827.12     1755.63     23.52 o 
   2   1   5     1307.48     1207.92     20.34 o 
   3   1   5      546.13      540.02     17.51 o 
   4   1   5     2011.12     2162.35     32.55 o 
   5   1   5      378.38      358.28     22.40 o 
   6   1   5     3925.28     4182.26    168.38 o 
   7   1   5        8.27       15.72     17.44 o 
   8   1   5       71.75       42.72     63.00 o 
 -10   2   5      187.67      195.65     33.08 o 
  -9   2   5        4.07        7.89      8.80 o 
  -8   2   5       38.64       39.39     23.17 o 
  -7   2   5        5.85        9.53      6.48 o 
  -6   2   5      308.59      311.24     15.35 o 
  -5   2   5      995.47     1028.74     31.35 o 
  -4   2   5      134.47      163.58     21.62 o 
  -3   2   5      596.66      546.86     35.94 o 
  -2   2   5      735.89      734.13     16.26 o 
  -1   2   5    17187.48    16729.61    347.67 o 
   0   2   5     6953.85     7173.84     76.66 o 
   1   2   5     8754.38     9293.73    108.28 o 
   2   2   5        5.92       11.64      5.50 o 
   3   2   5     2278.45     2318.95     30.94 o 
   4   2   5      248.78      261.99     16.94 o 
   5   2   5       15.67       25.44     14.14 o 
   6   2   5      530.46      533.93     44.96 o 
   7   2   5       15.53       14.48     17.85 o 
   8   2   5      545.55      557.68     51.73 o 
  -9   3   5      342.39      331.35     27.66 o 
  -8   3   5     1631.10     1634.31     59.17 o 
  -7   3   5       72.50       76.62     11.79 o 
  -6   3   5      246.65      266.79     17.52 o 
  -5   3   5     1415.64     1574.36     40.71 o 
  -4   3   5      635.34      570.75     39.75 o 
  -3   3   5     4908.11     5107.76    160.13 o 
  -2   3   5     3084.15     2891.62     47.67 o 
  -1   3   5      323.67      335.52      8.38 o 
   0   3   5     4112.45     4128.77     41.00 o 
   1   3   5      624.10      648.58     12.42 o 
   2   3   5      858.21      833.64     17.81 o 
   3   3   5       83.24       76.65      8.07 o 
   4   3   5       98.60      103.98      9.89 o 
   5   3   5       40.00       41.41     21.78 o 
   6   3   5     5199.27     5269.17    164.38 o 
   7   3   5      122.62      101.73     73.96 o 
   8   3   5      458.16      452.06     52.65 o 
  -9   4   5      446.34      424.42     27.63 o 
  -8   4   5      269.82      241.54     24.73 o 
  -7   4   5     1391.09     1420.83     43.59 o 
  -6   4   5     1728.52     1713.11     44.46 o 
  -5   4   5     3889.74     4016.23     87.98 o 
  -4   4   5     7293.61     7671.98    121.19 o 
  -3   4   5     1496.76     1506.89     60.11 o 
  -2   4   5      836.98      819.90     19.39 o 
  -1   4   5     8361.68     8011.35     68.05 o 
   0   4   5     1356.31     1292.13     15.95 o 
   1   4   5     1370.44     1441.84     17.47 o 
   2   4   5     2966.33     2907.60     57.90 o 
   3   4   5     3267.20     3404.60     47.00 o 
   4   4   5       22.97       21.10     10.80 o 
   5   4   5     4226.80     4359.99     90.62 o 
   6   4   5      384.97      395.13     40.19 o 
   7   4   5     1926.33     1923.88    121.40 o 
   8   4   5      259.96      263.19     40.43 o 
  -9   5   5      221.44      193.11     20.14 o 
  -8   5   5      706.20      696.58     39.05 o 
  -7   5   5        1.97        6.25      8.38 o 
  -6   5   5      155.65      157.43     17.65 o 
  -5   5   5     2855.80     3002.98     50.35 o 
  -4   5   5     2155.70     2381.65     63.05 o 
  -3   5   5     4056.77     3846.67     89.59 o 
  -2   5   5     5430.93     5542.15    200.36 o 
  -1   5   5      203.71      205.50      8.72 o 
   0   5   5     3460.40     3646.83     43.20 o 
   1   5   5     1163.31     1251.19     16.34 o 
   2   5   5     1062.50     1034.48     23.47 o 
   3   5   5        1.64        5.53      4.61 o 
   4   5   5       32.30       34.50     18.64 o 
   5   5   5      157.39      148.75     23.56 o 
   6   5   5      702.99      749.18     42.45 o 
   7   5   5        0.69        8.32     38.24 o 
   8   5   5       61.79       46.29     55.28 o 
  -9   6   5      146.76      149.60     19.06 o 
  -8   6   5       11.03       14.59     11.01 o 
  -7   6   5     3392.51     3525.06     78.47 o 
  -6   6   5      466.69      445.30     26.11 o 
  -5   6   5      205.37      221.87     16.17 o 
  -4   6   5     4207.63     3980.19     90.86 o 
  -3   6   5     1385.82     1283.68     28.09 o 
  -2   6   5      485.70      477.45     21.71 o 
  -1   6   5    32716.64    30339.73    305.98 o 
   0   6   5      895.31      982.16     15.40 o 
   1   6   5     3945.45     4127.15     41.28 o 
   2   6   5     3922.39     4008.90     49.06 o 
   3   6   5     6881.66     6872.03    141.74 o 
   4   6   5       23.61       27.68     13.41 o 
   5   6   5     2696.21     2846.45     71.12 o 
   6   6   5      442.65      471.30     25.59 o 
   7   6   5     1328.28     1394.59     82.81 o 
   8   6   5     1351.39     1432.16     98.77 o 
  -9   7   5      120.93      112.72     21.72 o 
  -8   7   5      100.79       89.31     21.32 o 
  -7   7   5      100.16      114.67     18.98 o 
  -6   7   5        2.91        3.94      8.08 o 
  -5   7   5        8.17       18.67     12.96 o 
  -4   7   5     2486.74     2560.26     60.58 o 
  -3   7   5        1.43        7.17      6.14 o 
  -2   7   5      573.83      550.04     23.56 o 
  -1   7   5      168.92      166.71     10.68 o 
   0   7   5       25.85       45.49      6.30 o 
   1   7   5      188.19      187.44      9.37 o 
   2   7   5      142.87      154.07      6.87 o 
   3   7   5       55.34       70.03     32.67 o 
   4   7   5        3.23        9.54      6.03 o 
   5   7   5       26.34       35.13     17.78 o 
   6   7   5        0.80        2.65     14.14 o 
   7   7   5       91.09       67.61     50.75 o 
  -9   8   5      809.34      785.79     39.96 o 
  -8   8   5        7.55        7.67      9.62 o 
  -7   8   5     3245.70     3361.61     98.73 o 
  -6   8   5       98.67      103.28     16.01 o 
  -5   8   5       83.79       97.68      8.24 o 
  -4   8   5     4925.76     4965.39     63.34 o 
  -3   8   5     8882.02     8958.65    245.86 o 
  -2   8   5      926.17      967.92     24.85 o 
  -1   8   5    22637.21    21889.50    221.82 o 
   0   8   5        2.70        9.67      4.61 o 
   1   8   5     2861.55     2940.51     29.06 o 
   2   8   5       16.15       16.31      5.98 o 
   3   8   5     3082.94     3098.44     58.41 o 
   4   8   5      234.40      262.88     22.44 o 
   5   8   5     1590.34     1644.21     49.53 o 
   6   8   5      216.57      269.75     26.37 o 
   7   8   5     1012.55     1081.75     54.07 o 
  -9   9   5       10.73        9.13      8.85 o 
  -8   9   5       27.63       25.71     16.92 o 
  -7   9   5      358.91      351.33     24.95 o 
  -6   9   5      124.46      133.52     18.10 o 
  -5   9   5      154.98      147.34     12.07 o 
  -4   9   5      881.60      885.93     26.13 o 
  -3   9   5        4.12       21.80     10.08 o 
  -2   9   5     2800.33     2911.27    102.73 o 
  -1   9   5     1343.36     1391.75     34.67 o 
   0   9   5       12.30       13.28      4.66 o 
   1   9   5      210.29      206.54      9.10 o 
   2   9   5      188.67      197.92     10.44 o 
   3   9   5      403.29      345.51     10.06 o 
   4   9   5        2.16        5.06      5.73 o 
   5   9   5       18.87       12.23      9.59 o 
   6   9   5      264.16      267.88     21.95 o 
   7   9   5        0.87        3.54     12.04 o 
  -9  10   5       66.04       48.79     43.06 o 
  -8  10   5       18.70       19.05     15.02 o 
  -7  10   5     1288.07     1272.70     45.55 o 
  -6  10   5      137.74      147.58     14.92 o 
  -5  10   5      272.12      291.40     16.06 o 
  -4  10   5     1233.57     1181.92     34.90 o 
  -3  10   5     4422.35     4509.95     73.06 o 
  -2  10   5     1024.25     1059.91     20.35 o 
  -1  10   5     9755.39     9982.21    196.97 o 
   0  10   5       17.43       30.83      6.97 o 
   1  10   5      222.66      223.80      9.77 o 
   2  10   5      823.56      757.63     18.24 o 
   3  10   5     1034.71     1039.15     27.54 o 
   4  10   5      692.14      668.99     42.16 o 
   5  10   5     1128.55     1099.23     53.48 o 
   6  10   5        1.52        4.87     11.04 o 
   7  10   5     1002.10     1055.18     56.74 o 
  -8  11   5     2192.97     2140.44     65.45 o 
  -7  11   5       79.07       66.28     39.93 o 
  -6  11   5       21.40       23.49     12.53 o 
  -5  11   5      289.40      266.65     21.49 o 
  -4  11   5     2114.90     2095.19     52.01 o 
  -3  11   5     3505.16     3613.91     63.39 o 
  -2  11   5     1067.20     1068.69     18.10 o 
  -1  11   5      110.30       92.44     16.20 o 
   0  11   5     1513.57     1529.77     35.96 o 
   1  11   5      350.89      314.07     13.11 o 
   2  11   5     1446.44     1489.03     35.22 o 
   3  11   5       22.63       32.96     11.06 o 
   4  11   5       18.17       18.87     10.44 o 
   5  11   5      174.58      195.72     19.29 o 
   6  11   5     3907.82     4237.87    113.29 o 
   7  11   5        2.54        2.15     11.96 o 
  -8  12   5      518.02      465.56     25.60 o 
  -7  12   5       72.70       65.25     28.62 o 
  -6  12   5      424.71      447.63     24.16 o 
  -5  12   5      388.61      376.99     31.16 o 
  -4  12   5      221.77      232.00     15.37 o 
  -3  12   5      639.24      575.43     33.08 o 
  -2  12   5        1.13       13.73      9.08 o 
  -1  12   5     1302.79     1245.89     39.22 o 
   0  12   5        0.94        2.57      5.16 o 
   1  12   5     2424.34     2492.86     41.45 o 
   2  12   5      830.74      818.17     26.85 o 
   3  12   5      463.82      418.25     25.85 o 
   4  12   5       21.25       29.14     14.84 o 
   5  12   5      378.83      431.38     30.24 o 
   6  12   5       30.85       18.16     17.88 o 
   7  12   5      616.59      634.57     46.56 o 
  -8  13   5     1167.08     1183.50     43.86 o 
  -7  13   5      877.89      830.01     43.20 o 
  -6  13   5       36.89       41.09     21.75 o 
  -5  13   5      325.89      318.26     21.85 o 
  -4  13   5     1604.53     1640.16     44.71 o 
  -3  13   5     5568.79     5447.56    112.93 o 
  -2  13   5     2829.61     2898.92     79.71 o 
  -1  13   5        0.34        7.64      7.20 o 
   0  13   5     3134.40     3177.95     74.03 o 
   1  13   5     1411.24     1333.75     29.93 o 
   2  13   5      494.48      526.20     27.07 o 
   3  13   5      133.05      116.31     11.87 o 
   4  13   5      710.78      704.59     33.94 o 
   5  13   5      513.45      490.19     28.08 o 
   6  13   5     2089.85     2259.70     67.12 o 
  -8  14   5        2.38        5.88     10.47 o 
  -7  14   5      102.02       84.92     41.77 o 
  -6  14   5      264.54      237.70     21.88 o 
  -5  14   5      302.15      285.18     23.35 o 
  -4  14   5      132.31      121.17     14.52 o 
  -3  14   5        1.87       14.43      9.90 o 
  -2  14   5       12.35       13.66      8.84 o 
  -1  14   5      328.90      315.42     22.06 o 
   0  14   5        0.01        4.94      6.84 o 
   1  14   5      223.20      212.66     16.36 o 
   2  14   5        0.65        3.72      4.70 o 
   3  14   5       13.19       18.73     12.23 o 
   4  14   5      456.80      383.74     28.24 o 
   5  14   5      324.81      305.10     24.80 o 
   6  14   5      116.53       80.73     27.16 o 
  -7  15   5      371.89      356.86     29.85 o 
  -6  15   5       11.57       13.04      9.39 o 
  -5  15   5       32.18       29.53     18.94 o 
  -4  15   5     2503.79     2488.67     99.39 o 
  -3  15   5     2004.20     1979.21     62.20 o 
  -2  15   5     2483.14     2695.65     85.06 o 
  -1  15   5      798.58      790.97     51.82 o 
   0  15   5     5654.21     5816.83    134.56 o 
   1  15   5      259.25      241.66     22.84 o 
   2  15   5     2650.11     2686.09     64.69 o 
   3  15   5      860.10      825.09     36.13 o 
   4  15   5      560.62      548.50     38.96 o 
   5  15   5      516.84      475.88     36.98 o 
   6  15   5     2018.10     2079.79     85.06 o 
  -7  16   5      263.97      275.35     29.02 o 
  -6  16   5      908.60      876.64     71.41 o 
  -5  16   5       13.06       19.45     13.72 o 
  -4  16   5       59.96       73.02     45.87 o 
  -3  16   5      444.65      407.76     28.11 o 
  -2  16   5        8.17       13.19      9.55 o 
  -1  16   5      128.22      126.72     20.10 o 
   0  16   5     1047.04     1093.53     47.28 o 
   1  16   5       63.78       67.81     18.76 o 
   2  16   5      295.51      271.32     26.46 o 
   3  16   5     1484.41     1537.19     63.73 o 
   4  16   5      124.32      113.08     25.43 o 
   5  16   5       95.67       85.15     33.08 o 
  -7  17   5        6.48        6.57     11.88 o 
  -6  17   5      168.93      158.65     26.49 o 
  -5  17   5      333.16      343.96     38.74 o 
  -4  17   5      665.79      715.86     48.20 o 
  -3  17   5     1676.22     1766.28     64.16 o 
  -2  17   5      853.76      900.29     43.81 o 
  -1  17   5     1328.06     1256.29     49.89 o 
   0  17   5     4955.09     4786.48    140.33 o 
   1  17   5      212.28      202.57     18.64 o 
   2  17   5      345.49      334.55     26.08 o 
   3  17   5        0.90        6.07     11.02 o 
   4  17   5      694.88      676.77     41.47 o 
   5  17   5       45.61       33.57     27.11 o 
  -6  18   5      370.45      374.05     42.84 o 
  -5  18   5      918.66      912.87     68.93 o 
  -4  18   5      349.32      302.58     25.97 o 
  -3  18   5     1111.86     1077.55     55.06 o 
  -2  18   5      153.77      166.06     31.63 o 
  -1  18   5     1603.52     1599.78     69.00 o 
   0  18   5      199.09      210.61     30.61 o 
   1  18   5       53.84       57.17     28.28 o 
   2  18   5      295.64      308.54     21.93 o 
   3  18   5     1132.19     1178.69     61.38 o 
   4  18   5       15.18        9.34     10.82 o 
   5  18   5      449.31      449.89     42.97 o 
  -6  19   5        8.70        7.40     13.90 o 
  -5  19   5      326.60      331.78     41.26 o 
  -4  19   5       34.38       29.18     20.12 o 
  -3  19   5      766.63      761.12     45.92 o 
  -2  19   5     1184.57     1228.37     57.56 o 
  -1  19   5      310.33      296.00     29.21 o 
   0  19   5     1625.16     1660.32     64.91 o 
   1  19   5      624.52      643.30     40.56 o 
   2  19   5      453.49      421.53     29.08 o 
   3  19   5      334.84      332.09     30.29 o 
   4  19   5       29.83       21.78     28.53 o 
  -5  20   5      334.71      351.74     41.83 o 
  -4  20   5      114.56      135.32     26.17 o 
  -3  20   5     1085.43     1139.08     69.61 o 
  -2  20   5      225.19      202.52     35.30 o 
  -1  20   5     5484.30     5462.03    148.10 o 
   0  20   5      390.75      410.10     32.51 o 
   1  20   5      288.12      321.14     24.69 o 
   2  20   5      618.44      630.21     31.95 o 
   3  20   5      726.62      707.02     46.06 o 
   4  20   5      358.02      361.14     38.04 o 
  -5  21   5      244.71      246.73     40.43 o 
  -4  21   5      100.88       56.92     74.96 o 
  -3  21   5       32.31       40.29     29.91 o 
  -2  21   5      525.64      617.68     42.34 o 
  -1  21   5       16.29       16.09     14.89 o 
   0  21   5       14.08       23.62     17.72 o 
   1  21   5        8.00        9.30     12.62 o 
   2  21   5        4.60        2.86     11.05 o 
   3  21   5        0.18       -0.31     14.45 o 
  -4  22   5      285.64      285.20     44.04 o 
  -3  22   5      719.88      715.60     42.34 o 
  -2  22   5       29.72       41.58     32.03 o 
  -1  22   5     2265.27     2440.40    110.46 o 
   0  22   5      305.93      314.02     29.57 o 
   1  22   5      138.72      117.88     22.81 o 
   2  22   5      129.45      121.71     48.64 o 
  -2  23   5       15.74       22.31     20.20 o 
  -1  23   5      157.85      170.40     29.73 o 
   0  23   5      172.61      156.14     26.85 o 
   1  23   5        7.14        6.85      7.98 o 
  -9   0   6      144.81      159.09     35.76 o 
  -8   0   6       21.33       12.17     12.06 o 
  -7   0   6     9842.23    10112.38    301.21 o 
  -6   0   6       44.30       64.67     73.70 o 
  -5   0   6     3345.95     3635.33    117.98 o 
  -4   0   6     2910.29     2816.22     83.08 o 
  -3   0   6     1028.40     1044.51     75.12 o 
  -2   0   6      405.96      426.53     33.10 o 
  -1   0   6    14476.82    14231.31    224.23 o 
   0   0   6      130.04      145.19     12.20 o 
   1   0   6     1153.09     1171.77     23.80 o 
   2   0   6     3066.82     2959.92     32.17 o 
   3   0   6     7073.50     6936.10    207.60 o 
   4   0   6     6253.69     6285.50    242.65 o 
   5   0   6      472.96      498.04     88.05 o 
   6   0   6       13.51       23.43     37.69 o 
   7   0   6     1179.60     1294.32    112.45 o 
  -9   1   6       23.92       16.34     14.57 o 
  -8   1   6      108.28       82.84     39.22 o 
  -7   1   6      122.58      131.00     42.47 o 
  -6   1   6       81.36       81.57     46.84 o 
  -5   1   6      161.76      163.48      9.97 o 
  -4   1   6     2447.51     2429.98     64.43 o 
  -3   1   6      789.40      774.34     20.24 o 
  -2   1   6      371.65      306.27     18.28 o 
  -1   1   6     4510.65     4829.10     77.26 o 
   0   1   6      195.01      213.82     10.07 o 
   1   1   6        4.60       17.73      5.56 o 
   2   1   6        1.22        6.53      3.88 o 
   3   1   6       84.11       92.74      7.28 o 
   4   1   6      884.64      878.04     24.61 o 
   5   1   6      123.24      107.64     83.17 o 
   6   1   6        0.70        7.58     18.51 o 
   7   1   6       38.54       26.96     30.04 o 
  -9   2   6      563.07      526.15     31.47 o 
  -8   2   6      190.71      172.78     19.44 o 
  -7   2   6     5849.30     6161.81    134.31 o 
  -6   2   6       68.70       73.78      8.52 o 
  -5   2   6       15.59       26.82     14.96 o 
  -4   2   6        1.18        8.26      8.08 o 
  -3   2   6     1330.82     1314.51     28.57 o 
  -2   2   6      129.22      131.65     10.24 o 
  -1   2   6    15538.96    14285.15    166.43 o 
   0   2   6     2583.37     2904.06     27.72 o 
   1   2   6     2401.72     2653.78     23.57 o 
   2   2   6      982.81      899.20     20.40 o 
   3   2   6     1708.62     1694.98     30.80 o 
   4   2   6     2412.45     2436.70     62.35 o 
   5   2   6      935.84      906.66     52.50 o 
   6   2   6       24.10       30.01     31.26 o 
   7   2   6     1350.67     1366.46     78.54 o 
  -9   3   6       87.85       81.41     50.76 o 
  -8   3   6      666.78      647.20     37.06 o 
  -7   3   6      212.07      186.12     51.82 o 
  -6   3   6      463.59      490.81     31.44 o 
  -5   3   6     2267.55     2320.73    115.32 o 
  -4   3   6     2076.93     2010.84     56.23 o 
  -3   3   6     6355.36     6402.00    252.05 o 
  -2   3   6      224.38      225.47     12.95 o 
  -1   3   6      371.85      358.07     14.05 o 
   0   3   6     6351.43     6311.19     69.53 o 
   1   3   6       38.47       53.49      5.69 o 
   2   3   6     2010.32     1957.50     29.57 o 
   3   3   6     1338.64     1277.44     48.32 o 
   4   3   6        5.41        8.32      7.83 o 
   5   3   6     1364.69     1368.57     67.84 o 
   6   3   6      342.20      352.84     50.84 o 
   7   3   6       13.93       10.61     24.95 o 
  -9   4   6      639.21      578.19     32.61 o 
  -8   4   6        1.16        6.32      6.42 o 
  -7   4   6     1466.66     1437.59     55.06 o 
  -6   4   6        4.14        6.20      6.06 o 
  -5   4   6     1581.43     1621.16     68.10 o 
  -4   4   6      292.64      262.81     34.62 o 
  -3   4   6     1327.78     1286.98     44.72 o 
  -2   4   6       36.82       48.27      7.21 o 
  -1   4   6    16617.26    16348.04    212.01 o 
   0   4   6      447.09      533.93     16.74 o 
   1   4   6     2519.79     2679.40     23.46 o 
   2   4   6     2112.48     2111.78     34.74 o 
   3   4   6      362.88      349.90     14.38 o 
   4   4   6        2.23       11.53      8.22 o 
   5   4   6      899.32      827.47     37.89 o 
   6   4   6      118.72      104.63     77.68 o 
   7   4   6      831.64      874.05     77.07 o 
  -9   5   6      371.00      386.05     27.25 o 
  -8   5   6     2105.28     2203.18     83.54 o 
  -7   5   6      664.72      630.16     36.03 o 
  -6   5   6      249.18      273.28     17.45 o 
  -5   5   6      330.62      316.30     27.64 o 
  -4   5   6     1184.22     1115.69     50.08 o 
  -3   5   6     2944.53     3150.72     69.92 o 
  -2   5   6     2720.71     2609.44     77.73 o 
  -1   5   6      137.35      147.38      8.51 o 
   0   5   6    10544.13    10489.11    139.13 o 
   1   5   6     5982.85     5938.78     45.79 o 
   2   5   6     7066.82     7031.17     98.98 o 
   3   5   6      144.90      165.92     16.49 o 
   4   5   6      318.85      362.57     21.48 o 
   5   5   6      219.03      208.44     18.76 o 
   6   5   6     1452.31     1548.91     89.93 o 
   7   5   6       46.06       40.47     53.54 o 
  -9   6   6       98.96       73.25     44.75 o 
  -8   6   6      373.22      366.63     27.30 o 
  -7   6   6       42.27       33.36     13.07 o 
  -6   6   6      541.59      511.21     32.13 o 
  -5   6   6      960.05     1039.76     35.33 o 
  -4   6   6       99.91       91.20     17.35 o 
  -3   6   6     1136.05     1188.00     30.47 o 
  -2   6   6      803.49      792.57     21.52 o 
  -1   6   6      210.66      187.25      9.26 o 
   0   6   6       72.87       93.22      8.07 o 
   1   6   6      475.63      502.14     12.34 o 
   2   6   6     5318.07     5626.81    201.11 o 
   3   6   6      346.97      347.00     20.00 o 
   4   6   6       59.74       64.72     15.89 o 
   5   6   6       39.44       51.73     14.79 o 
   6   6   6      278.70      261.35     32.75 o 
   7   6   6       44.29       40.96     44.20 o 
  -9   7   6      902.55      880.20     44.54 o 
  -8   7   6     2788.38     2791.81     97.16 o 
  -7   7   6        6.31       13.29     10.64 o 
  -6   7   6      916.81      918.26     32.42 o 
  -5   7   6      192.77      181.00     22.35 o 
  -4   7   6     7136.72     7305.41    186.29 o 
  -3   7   6     4006.31     3935.53    113.91 o 
  -2   7   6     6863.52     7145.31    162.39 o 
  -1   7   6     1126.86     1154.73     23.42 o 
   0   7   6    12126.90    11629.13    144.17 o 
   1   7   6     6026.49     6159.55     80.80 o 
   2   7   6     2207.63     2220.62     25.09 o 
   3   7   6      745.53      738.71     30.37 o 
   4   7   6       68.50       94.71     16.13 o 
   5   7   6     1535.56     1637.26     49.77 o 
   6   7   6     3475.10     3503.92    191.63 o 
   7   7   6       85.82       71.62     86.11 o 
  -9   8   6        7.49        7.24     10.37 o 
  -8   8   6      233.76      225.48     23.11 o 
  -7   8   6      261.48      276.17     19.11 o 
  -6   8   6      518.83      532.90     32.64 o 
  -5   8   6      617.90      604.59     34.25 o 
  -4   8   6        1.61        4.26      4.37 o 
  -3   8   6      131.84      108.65     11.82 o 
  -2   8   6        0.75        2.14      3.89 o 
  -1   8   6      233.41      213.35     11.01 o 
   0   8   6      399.76      387.55     11.37 o 
   1   8   6      342.46      311.06     12.11 o 
   2   8   6      309.85      277.48      9.62 o 
   3   8   6      419.38      394.09     21.70 o 
   4   8   6       40.72       31.33     22.33 o 
   5   8   6       23.97       32.06     21.07 o 
   6   8   6       24.11       24.94     16.86 o 
   7   8   6       20.62       17.70     17.38 o 
  -9   9   6        3.77        5.03     11.40 o 
  -8   9   6     2149.76     2252.04     74.98 o 
  -7   9   6       21.31       19.40     12.12 o 
  -6   9   6      630.43      676.27     27.02 o 
  -5   9   6      422.87      386.12     12.37 o 
  -4   9   6     2683.73     2768.35     52.13 o 
  -3   9   6      575.89      542.60     40.40 o 
  -2   9   6     3280.20     3312.95     69.90 o 
  -1   9   6      123.59      150.77     10.39 o 
   0   9   6     5220.42     5251.33     52.12 o 
   1   9   6     1827.31     1710.33     25.50 o 
   2   9   6     1434.66     1342.62     38.90 o 
   3   9   6      285.38      284.86     23.23 o 
   4   9   6      216.91      215.88     21.56 o 
   5   9   6     1328.66     1270.93     46.77 o 
   6   9   6     2067.89     2115.87     81.78 o 
   7   9   6      472.47      436.96     36.75 o 
  -9  10   6      154.02      141.78     29.19 o 
  -8  10   6        7.08        9.80     10.81 o 
  -7  10   6     1149.11     1139.55     45.43 o 
  -6  10   6      128.37      118.01     19.48 o 
  -5  10   6     1212.68     1188.96     37.73 o 
  -4  10   6       22.78       25.54     12.14 o 
  -3  10   6      252.07      238.37     14.42 o 
  -2  10   6      802.66      850.84     22.66 o 
  -1  10   6     3541.98     3474.05     47.68 o 
   0  10   6     1577.76     1546.94     25.78 o 
   1  10   6      484.09      456.94     16.18 o 
   2  10   6      385.76      344.97     12.11 o 
   3  10   6       90.06      136.53     14.77 o 
   4  10   6      746.32      666.90     29.72 o 
   5  10   6     1432.18     1405.85     50.13 o 
   6  10   6      252.21      261.85     41.80 o 
   7  10   6      711.21      649.66     52.23 o 
  -8  11   6     1328.17     1337.58     49.80 o 
  -7  11   6       17.30       18.28     12.25 o 
  -6  11   6      188.01      188.77     17.34 o 
  -5  11   6      110.57       91.45     10.67 o 
  -4  11   6      428.68      434.56     20.14 o 
  -3  11   6       96.45       89.23      9.46 o 
  -2  11   6      865.90      871.30     14.74 o 
  -1  11   6      179.29      181.59     21.90 o 
   0  11   6     8610.29     8821.68     62.85 o 
   1  11   6      220.86      230.39     10.30 o 
   2  11   6      751.41      750.08     36.09 o 
   3  11   6      253.05      258.65     21.33 o 
   4  11   6       55.78       68.64     20.00 o 
   5  11   6        9.99       12.13     13.82 o 
   6  11   6     1119.73     1021.00     57.50 o 
  -8  12   6        1.60        3.01      7.34 o 
  -7  12   6     2620.07     2667.61     94.17 o 
  -6  12   6      170.95      163.82     18.79 o 
  -5  12   6      337.92      329.87     21.21 o 
  -4  12   6        7.95       14.98      8.91 o 
  -3  12   6      524.73      520.36     29.08 o 
  -2  12   6      124.97      107.67     19.02 o 
  -1  12   6    11301.21    11688.69    134.39 o 
   0  12   6      805.29      760.10     32.56 o 
   1  12   6      430.20      412.96     15.84 o 
   2  12   6     5246.53     5204.02     94.32 o 
   3  12   6     2297.11     2316.42     60.31 o 
   4  12   6       35.91       39.89     21.73 o 
   5  12   6      755.44      759.03     42.10 o 
   6  12   6      374.02      352.74     33.06 o 
  -8  13   6      407.15      413.10     34.78 o 
  -7  13   6       44.97       28.37     22.21 o 
  -6  13   6      988.34      890.84     78.51 o 
  -5  13   6      328.88      305.71     21.19 o 
  -4  13   6      195.69      162.77     14.25 o 
  -3  13   6        2.89        4.01      4.38 o 
  -2  13   6        6.23       14.43     10.21 o 
  -1  13   6       68.73       71.11     20.48 o 
   0  13   6      103.94      104.94     19.78 o 
   1  13   6      271.33      243.98     12.49 o 
   2  13   6      111.10       97.44     12.84 o 
   3  13   6      757.43      721.90     30.84 o 
   4  13   6      171.20      158.87     22.72 o 
   5  13   6       16.67       14.55     11.31 o 
   6  13   6      153.89      170.76     39.33 o 
  -8  14   6        4.31        7.24     13.99 o 
  -7  14   6     1916.24     2098.75     76.86 o 
  -6  14   6       24.18       14.09     15.81 o 
  -5  14   6      555.33      546.40     47.84 o 
  -4  14   6      729.89      709.85     32.69 o 
  -3  14   6     1399.97     1361.71     54.51 o 
  -2  14   6      249.19      244.54     23.47 o 
  -1  14   6     5017.40     5050.40    127.80 o 
   0  14   6      434.28      408.47     21.95 o 
   1  14   6     2199.54     2232.02     55.43 o 
   2  14   6     2487.61     2631.92     66.13 o 
   3  14   6     2072.87     2060.44     81.13 o 
   4  14   6      111.01      124.49     24.95 o 
   5  14   6      225.30      256.89     27.87 o 
   6  14   6      147.96      147.24     44.49 o 
  -7  15   6      115.69       96.13     84.82 o 
  -6  15   6        0.33        0.40     16.60 o 
  -5  15   6      199.71      173.14     38.82 o 
  -4  15   6      392.05      411.86     28.99 o 
  -3  15   6       17.88       29.88     20.96 o 
  -2  15   6       69.74       67.97     17.78 o 
  -1  15   6      532.34      502.70     38.39 o 
   0  15   6      119.19      112.58     23.22 o 
   1  15   6     1309.23     1252.20     43.00 o 
   2  15   6       88.82       77.23     27.57 o 
   3  15   6      107.98       84.77     42.21 o 
   4  15   6       11.53       10.68     12.10 o 
   5  15   6      145.64      151.36     25.40 o 
  -7  16   6     2205.60     2301.36    104.24 o 
  -6  16   6      188.66      179.26     36.46 o 
  -5  16   6      250.74      247.09     46.45 o 
  -4  16   6       10.66       25.88     14.74 o 
  -3  16   6     1531.05     1634.80     58.42 o 
  -2  16   6      512.66      505.79     39.49 o 
  -1  16   6     5785.80     5803.56    133.12 o 
   0  16   6        1.82        8.60      7.21 o 
   1  16   6      933.34      950.45     39.03 o 
   2  16   6      587.87      578.80     29.93 o 
   3  16   6     1441.42     1477.89     71.70 o 
   4  16   6      239.35      269.48     43.50 o 
   5  16   6        9.16       10.11     19.40 o 
  -7  17   6      311.47      283.75     33.59 o 
  -6  17   6       31.78       36.41     30.35 o 
  -5  17   6      143.39      155.09     52.83 o 
  -4  17   6      650.47      710.82     54.04 o 
  -3  17   6      127.77      111.85     24.91 o 
  -2  17   6      697.69      732.33     43.59 o 
  -1  17   6        2.70        2.29     14.52 o 
   0  17   6      583.28      549.13     32.58 o 
   1  17   6       23.19       30.13     16.98 o 
   2  17   6      579.12      554.49     29.24 o 
   3  17   6      131.76      124.41     29.45 o 
   4  17   6        2.73        5.06     14.04 o 
   5  17   6      149.84      165.54     25.80 o 
  -6  18   6       41.01       35.48     36.96 o 
  -5  18   6       69.90       58.25     71.76 o 
  -4  18   6      511.96      480.51     36.82 o 
  -3  18   6      323.02      325.25     29.55 o 
  -2  18   6     1031.94      946.75     68.60 o 
  -1  18   6     2602.75     2654.27     95.48 o 
   0  18   6      309.95      307.93     30.84 o 
   1  18   6     1469.24     1487.54     61.22 o 
   2  18   6     1374.33     1405.36     68.74 o 
   3  18   6       66.56       57.46     47.43 o 
   4  18   6        3.71        7.67     18.70 o 
  -6  19   6      193.35      166.24     32.73 o 
  -5  19   6      421.47      421.73     40.51 o 
  -4  19   6      959.41      971.14     69.93 o 
  -3  19   6      530.14      531.14     39.28 o 
  -2  19   6     1552.37     1550.89     72.84 o 
  -1  19   6      343.67      318.44     26.70 o 
   0  19   6     2482.23     2524.08    120.59 o 
   1  19   6        8.55       11.47      9.21 o 
   2  19   6      628.83      675.04     44.74 o 
   3  19   6       39.07       28.73     29.32 o 
   4  19   6       27.91       31.07     32.84 o 
  -5  20   6       49.84       31.14     39.19 o 
  -4  20   6      170.37      166.41     30.82 o 
  -3  20   6      432.97      425.96     37.23 o 
  -2  20   6      153.14      149.80     34.85 o 
  -1  20   6      454.10      406.59     32.87 o 
   0  20   6        9.06        6.75      8.14 o 
   1  20   6     1090.07     1174.33     48.77 o 
   2  20   6      138.79      131.81     38.00 o 
   3  20   6      141.45       97.90     61.85 o 
  -4  21   6      529.54      483.80     48.31 o 
  -3  21   6      638.60      615.89     46.07 o 
  -2  21   6      605.06      626.38     42.49 o 
  -1  21   6       70.97       76.42     29.08 o 
   0  21   6     1183.22     1216.84     57.58 o 
   1  21   6      386.23      401.21     32.51 o 
   2  21   6       80.53       53.16     61.19 o 
  -3  22   6        9.89       12.34     14.23 o 
  -2  22   6      107.02      101.04     35.19 o 
  -1  22   6        0.35        4.72      9.93 o 
   0  22   6       37.90       45.89     44.90 o 
   1  22   6       39.98       21.40     27.37 o 
  -1  23   6       76.68       48.65     72.44 o 
  -9   1   7      439.41      410.87     29.09 o 
  -8   1   7     4517.14     4545.11    112.96 o 
  -7   1   7        1.67        3.26     14.95 o 
  -6   1   7     2429.82     2548.42    110.04 o 
  -5   1   7     5360.88     5638.15     71.93 o 
  -4   1   7     3204.18     3217.70     79.50 o 
  -3   1   7       30.88       50.82      7.40 o 
  -2   1   7      157.14      212.99     15.94 o 
  -1   1   7      827.79      834.38     19.99 o 
   0   1   7     9166.56     9113.58     66.42 o 
   1   1   7     4914.07     5078.77     72.05 o 
   2   1   7     7571.59     7400.14     64.23 o 
   3   1   7     3719.15     3788.13     62.59 o 
   4   1   7      133.45      111.74     72.66 o 
   5   1   7     1959.19     1989.79     89.56 o 
   6   1   7     1081.30     1076.49     76.28 o 
   7   1   7       76.82       61.02     69.12 o 
  -9   2   7        4.28        5.45     10.95 o 
  -8   2   7       29.93       35.32     17.62 o 
  -7   2   7      707.42      732.98     38.83 o 
  -6   2   7      215.07      175.31      9.61 o 
  -5   2   7      136.06      169.74     22.17 o 
  -4   2   7      806.45      833.18     37.80 o 
  -3   2   7      329.90      312.42     17.04 o 
  -2   2   7      219.29      231.57     16.92 o 
  -1   2   7     3899.75     3875.48     64.89 o 
   0   2   7       17.27       19.79      7.70 o 
   1   2   7     1244.11     1260.83     18.46 o 
   2   2   7     6106.37     6071.73     76.55 o 
   3   2   7     1726.58     1716.80     38.20 o 
   4   2   7      212.57      217.53     31.25 o 
   5   2   7      324.86      311.67     43.48 o 
   6   2   7      119.17      106.03     93.16 o 
   7   2   7       30.88       40.90     39.35 o 
  -9   3   7      134.42      126.86     25.66 o 
  -8   3   7     1947.29     2004.02     74.63 o 
  -7   3   7      223.65      220.88     26.03 o 
  -6   3   7      254.00      261.27     14.65 o 
  -5   3   7     2176.74     2288.34     82.16 o 
  -4   3   7     3784.71     3661.47    102.25 o 
  -3   3   7      580.94      500.66     17.35 o 
  -2   3   7     1205.78     1193.46     30.01 o 
  -1   3   7        2.01       10.07      6.35 o 
   0   3   7     5039.05     5162.56     60.90 o 
   1   3   7     1289.46     1330.22     18.93 o 
   2   3   7     1266.04     1184.31     28.69 o 
   3   3   7      195.44      195.88     11.90 o 
   4   3   7       21.00       22.67      9.86 o 
   5   3   7     1420.54     1465.20     82.21 o 
   6   3   7      942.07      935.85     80.74 o 
   7   3   7      359.88      371.56     48.04 o 
  -9   4   7       71.15       63.14     36.15 o 
  -8   4   7       11.89       18.21     17.59 o 
  -7   4   7     5405.94     5202.91    418.44 o 
  -6   4   7       84.45       92.29     20.18 o 
  -5   4   7     1360.78     1397.58     58.17 o 
  -4   4   7      293.04      309.66     30.35 o 
  -3   4   7       54.94       57.31      7.66 o 
  -2   4   7        5.48       13.54      9.08 o 
  -1   4   7     4015.82     3850.49     41.49 o 
   0   4   7      164.01      181.55      9.44 o 
   1   4   7     1295.31     1302.33     20.42 o 
   2   4   7     7427.85     7302.61    143.15 o 
   3   4   7     1267.36     1236.43     36.49 o 
   4   4   7      594.94      585.42     38.17 o 
   5   4   7      410.60      400.29     40.08 o 
   6   4   7       20.26       18.73     25.44 o 
   7   4   7      141.49      151.74     52.05 o 
  -9   5   7       68.08       52.27     47.37 o 
  -8   5   7      541.47      532.40     33.48 o 
  -7   5   7     1277.47     1294.96     54.20 o 
  -6   5   7     4164.73     4453.81     95.75 o 
  -5   5   7      662.00      673.86     42.79 o 
  -4   5   7     1268.11     1285.90     68.58 o 
  -3   5   7      222.62      246.36     34.80 o 
  -2   5   7     2202.03     2342.49     36.54 o 
  -1   5   7      493.01      460.58     15.84 o 
   0   5   7     3385.76     3498.92     48.59 o 
   1   5   7       14.76       23.91      7.95 o 
   2   5   7     1299.04     1229.13     34.28 o 
   3   5   7      808.64      748.09     42.96 o 
   4   5   7      214.21      218.48     16.38 o 
   5   5   7      316.48      284.84     34.54 o 
   6   5   7      139.08       93.47     67.74 o 
   7   5   7        6.65        9.40     12.77 o 
  -9   6   7       71.23       43.54     40.61 o 
  -8   6   7       79.44       71.33     45.86 o 
  -7   6   7     1593.10     1683.89     71.93 o 
  -6   6   7      204.54      196.13     27.51 o 
  -5   6   7      250.80      240.55     33.82 o 
  -4   6   7       79.42      106.53     43.29 o 
  -3   6   7     2225.68     2353.10     63.69 o 
  -2   6   7     1709.90     1563.33    148.21 o 
  -1   6   7    14671.28    14624.91    399.23 o 
   0   6   7       23.51       32.49     12.72 o 
   1   6   7     2036.68     2039.61     28.22 o 
   2   6   7     5940.56     5707.12    134.38 o 
   3   6   7     1938.38     1988.95     56.54 o 
   4   6   7      279.90      265.63     20.87 o 
   5   6   7      119.09       94.17     43.85 o 
   6   6   7      198.92      222.62     40.12 o 
   7   6   7      101.22       63.33    105.84 o 
  -9   7   7       84.03       73.81     23.32 o 
  -8   7   7        0.07        6.47      9.06 o 
  -7   7   7       58.17       57.82     40.62 o 
  -6   7   7      124.27      142.23     19.41 o 
  -5   7   7      212.69      231.58     25.85 o 
  -4   7   7       94.01       84.24     22.54 o 
  -3   7   7       71.78       88.39     14.03 o 
  -2   7   7        5.46        8.16      5.36 o 
  -1   7   7      307.61      322.98     19.21 o 
   0   7   7      200.67      206.15     10.82 o 
   1   7   7       18.75       24.64     10.52 o 
   2   7   7       74.94       93.52     35.91 o 
   3   7   7       43.04       54.08     16.46 o 
   4   7   7      150.28      128.87     19.21 o 
   5   7   7        1.83        5.27      9.91 o 
   6   7   7        0.29        6.81     15.50 o 
   7   7   7       34.97       29.21     40.90 o 
  -9   8   7      189.58      183.29     25.63 o 
  -8   8   7      423.05      353.27     31.04 o 
  -7   8   7     7088.31     6762.30    336.79 o 
  -6   8   7        8.60       11.47      7.46 o 
  -5   8   7     2993.60     3155.30     86.54 o 
  -4   8   7      287.22      294.03     14.09 o 
  -3   8   7     1175.96     1208.45     38.14 o 
  -2   8   7       37.56       42.74     17.05 o 
  -1   8   7    13802.51    14188.94    165.46 o 
   0   8   7      148.86      144.67      8.45 o 
   1   8   7      895.20      934.00     18.73 o 
   2   8   7     2743.59     2712.64     41.83 o 
   3   8   7     4110.84     4134.46     81.76 o 
   4   8   7     1280.60     1226.57     44.17 o 
   5   8   7       50.77       42.42     37.10 o 
   6   8   7      212.39      182.51     28.95 o 
  -9   9   7       46.87       27.39     27.98 o 
  -8   9   7      186.21      160.06     36.22 o 
  -7   9   7      279.10      265.77     24.99 o 
  -6   9   7       20.71       30.61     18.47 o 
  -5   9   7     1015.18     1012.54     39.78 o 
  -4   9   7     1257.76     1164.62     61.41 o 
  -3   9   7       38.04       46.71     11.55 o 
  -2   9   7      866.25      906.43     26.00 o 
  -1   9   7       26.35       43.01      9.64 o 
   0   9   7      210.48      203.99     11.09 o 
   1   9   7        1.19        4.65      3.04 o 
   2   9   7     1241.28     1223.78     29.09 o 
   3   9   7       88.36       90.50     14.65 o 
   4   9   7       43.03       28.98     17.62 o 
   5   9   7      396.86      401.88     32.66 o 
   6   9   7      317.22      287.33     36.75 o 
  -8  10   7        2.21        6.55     10.66 o 
  -7  10   7     2866.60     2958.90     95.26 o 
  -6  10   7      106.29      119.15     22.39 o 
  -5  10   7     1521.69     1506.61     55.48 o 
  -4  10   7       43.12       46.80     13.61 o 
  -3  10   7      351.68      287.64     25.41 o 
  -2  10   7      480.53      438.78     22.32 o 
  -1  10   7      908.40      854.13     23.57 o 
   0  10   7      380.75      370.64     13.67 o 
   1  10   7     1311.95     1273.61     43.69 o 
   2  10   7     1899.95     2024.04     48.34 o 
   3  10   7     2122.22     2163.90     56.59 o 
   4  10   7      247.51      260.19     21.60 o 
   5  10   7      149.76      150.12     24.04 o 
   6  10   7      271.45      253.26     37.02 o 
  -8  11   7     1119.36     1106.00     57.46 o 
  -7  11   7      132.81      129.15     17.47 o 
  -6  11   7     1309.32     1296.74     55.92 o 
  -5  11   7     1208.49     1177.11     57.10 o 
  -4  11   7     1678.01     1673.52     40.54 o 
  -3  11   7     1500.09     1521.52     42.86 o 
  -2  11   7      809.01      783.53     26.16 o 
  -1  11   7     1361.00     1289.94     43.68 o 
   0  11   7     3533.19     3624.22     79.69 o 
   1  11   7      907.02      835.95     40.09 o 
   2  11   7      871.20      892.39     34.50 o 
   3  11   7      158.60      173.30     24.01 o 
   4  11   7      902.44      850.35     43.63 o 
   5  11   7     1059.45     1109.60     45.40 o 
   6  11   7     1152.30     1089.29     58.05 o 
  -8  12   7        8.62       10.85     17.98 o 
  -7  12   7      624.98      583.00     28.33 o 
  -6  12   7      407.10      367.85     31.55 o 
  -5  12   7      232.08      229.64     21.10 o 
  -4  12   7     1154.36     1086.92     31.00 o 
  -3  12   7        8.42       11.53      7.82 o 
  -2  12   7        0.49        7.59      4.15 o 
  -1  12   7     3825.27     3874.85     89.99 o 
   0  12   7      689.39      700.55     42.33 o 
   1  12   7     3357.76     3344.49     56.22 o 
   2  12   7     1413.91     1418.07     49.92 o 
   3  12   7       27.74       21.53     12.37 o 
   4  12   7       32.48       36.08     26.81 o 
   5  12   7        3.03        4.25     10.69 o 
   6  12   7       74.32       44.73     38.09 o 
  -8  13   7     2331.76     2339.93    114.47 o 
  -7  13   7      206.87      204.53     26.20 o 
  -6  13   7      750.30      686.66     54.13 o 
  -5  13   7     1095.87     1105.06     68.67 o 
  -4  13   7     3014.42     3059.30     84.19 o 
  -3  13   7      278.88      286.89     30.28 o 
  -2  13   7     1293.51     1201.27     42.60 o 
  -1  13   7      595.07      574.30     40.32 o 
   0  13   7     4157.87     4174.10     81.95 o 
   1  13   7     1129.97     1184.11     39.73 o 
   2  13   7     3490.39     3449.47    133.44 o 
   3  13   7      927.78      925.06     54.14 o 
   4  13   7       14.94       13.25     11.81 o 
   5  13   7      619.46      663.96     49.42 o 
  -7  14   7      121.94       96.50     61.73 o 
  -6  14   7      126.25      131.66     80.27 o 
  -5  14   7       41.41       38.23     17.98 o 
  -4  14   7      313.52      290.36     32.95 o 
  -3  14   7      420.15      402.80     30.93 o 
  -2  14   7      497.04      519.25     31.85 o 
  -1  14   7     1761.14     1775.71     58.48 o 
   0  14   7       22.61       19.91     13.93 o 
   1  14   7     1330.08     1383.03     43.05 o 
   2  14   7       98.48      108.96     55.65 o 
   3  14   7       14.04        6.36     12.81 o 
   4  14   7        1.03        6.46     11.19 o 
   5  14   7        0.21        2.50      9.46 o 
  -7  15   7        5.37        4.82      9.33 o 
  -6  15   7     1109.01     1143.09     71.91 o 
  -5  15   7     1695.86     1731.24    118.41 o 
  -4  15   7     1547.81     1520.60    101.88 o 
  -3  15   7      225.12      220.62     24.78 o 
  -2  15   7      531.74      582.73     33.60 o 
  -1  15   7        4.08        6.65      7.16 o 
   0  15   7     7507.34     7821.86    115.54 o 
   1  15   7      657.06      676.24     31.22 o 
   2  15   7      927.17     1019.27     49.83 o 
   3  15   7     2040.36     2156.59     93.52 o 
   4  15   7      100.18      116.59     36.33 o 
   5  15   7     1491.70     1518.66     83.88 o 
  -7  16   7      324.56      332.01     34.95 o 
  -6  16   7       71.87       79.69     54.19 o 
  -5  16   7        6.43        8.93     10.33 o 
  -4  16   7       12.44       16.61     13.29 o 
  -3  16   7       71.78       72.61     20.37 o 
  -2  16   7       26.94       29.98     21.99 o 
  -1  16   7     1654.03     1690.77     59.34 o 
   0  16   7        0.59        4.68      6.74 o 
   1  16   7      420.46      375.24     27.41 o 
   2  16   7      558.13      584.64     37.82 o 
   3  16   7      328.82      315.66     55.76 o 
   4  16   7      273.40      310.81     38.25 o 
  -6  17   7      742.14      773.96     67.54 o 
  -5  17   7       95.40       84.40     57.68 o 
  -4  17   7      862.93      921.24     65.61 o 
  -3  17   7      315.79      299.68     30.33 o 
  -2  17   7     1235.27     1317.84     58.38 o 
  -1  17   7       16.82       18.32     17.07 o 
   0  17   7     1681.22     1698.53     56.11 o 
   1  17   7     2306.04     2342.23     83.30 o 
   2  17   7      849.15      841.30     53.23 o 
   3  17   7     2139.81     2118.55     77.50 o 
   4  17   7       99.22      120.86     24.91 o 
  -6  18   7        1.61        7.20     15.12 o 
  -5  18   7      920.20      867.53     68.73 o 
  -4  18   7      401.16      392.64     39.73 o 
  -3  18   7      159.51      139.22     23.78 o 
  -2  18   7       70.86       65.49     41.88 o 
  -1  18   7      597.16      587.28     41.02 o 
   0  18   7       18.56       27.10     20.65 o 
   1  18   7      273.80      261.72     22.60 o 
   2  18   7     2751.76     2899.51     95.45 o 
   3  18   7      115.00      112.16     37.19 o 
  -5  19   7       19.60       16.23     26.47 o 
  -4  19   7       52.47       43.76     45.43 o 
  -3  19   7      438.81      428.77     34.22 o 
  -2  19   7       34.02       34.76     25.42 o 
  -1  19   7       33.52       27.32     17.87 o 
   0  19   7     1294.48     1349.78     60.25 o 
   1  19   7      290.49      311.53     34.71 o 
   2  19   7      131.55      109.59     39.72 o 
   3  19   7      470.01      472.86     46.11 o 
  -4  20   7       14.89       21.12     20.60 o 
  -3  20   7     1022.16      943.49     52.15 o 
  -2  20   7       12.57        7.41     14.37 o 
  -1  20   7     1593.35     1759.35     73.32 o 
   0  20   7       43.48       32.22     28.19 o 
   1  20   7      253.88      231.83     26.43 o 
   2  20   7     1525.92     1440.13     65.94 o 
  -4  21   7       33.38       32.26     46.23 o 
  -3  21   7        1.90        5.99     14.30 o 
  -2  21   7      257.53      253.86     27.81 o 
  -1  21   7      133.25      135.95     27.00 o 
   0  21   7      132.32      136.34     35.37 o 
   1  21   7      106.18      110.72     44.91 o 
  -2  22   7      157.24      154.73     27.91 o 
  -1  22   7      729.51      674.41     51.30 o 
   0  22   7       30.67       26.38     25.79 o 
  -9   0   8      112.41       97.98     80.59 o 
  -8   0   8        3.13        4.82     13.52 o 
  -7   0   8     9017.36     8904.67    263.30 o 
  -6   0   8       52.42       44.69     35.00 o 
  -5   0   8     1775.40     1886.14     99.41 o 
  -4   0   8     2604.98     2350.31    255.94 o 
  -3   0   8       48.36       40.76     15.75 o 
  -2   0   8     4121.93     4316.53    123.86 o 
  -1   0   8     5472.37     5125.79    221.17 o 
   0   0   8      735.39      746.55     26.87 o 
   1   0   8     1090.81     1189.95     29.18 o 
   2   0   8    22592.85    21640.20    355.43 o 
   3   0   8     2571.75     2576.67    142.27 o 
   4   0   8     2318.55     2354.10    138.12 o 
   5   0   8       30.08       33.37     48.69 o 
   6   0   8      107.62       89.17     78.77 o 
  -9   1   8        4.28        4.73      7.16 o 
  -8   1   8      319.46      295.12     28.27 o 
  -7   1   8        0.31        9.93     16.61 o 
  -6   1   8      891.39      900.11     51.81 o 
  -5   1   8      491.68      451.48     27.74 o 
  -4   1   8      460.99      396.26     25.85 o 
  -3   1   8     1662.76     1595.01     83.29 o 
  -2   1   8     1226.65     1253.05     63.58 o 
  -1   1   8      138.65      161.12     14.44 o 
   0   1   8      182.43      189.23     10.02 o 
   1   1   8     1543.13     1590.23     23.90 o 
   2   1   8      129.27      125.93      8.30 o 
   3   1   8        2.81       12.14     13.91 o 
   4   1   8        4.15        3.61     13.22 o 
   5   1   8      604.38      603.78     58.53 o 
   6   1   8      224.38      225.57     38.95 o 
  -9   2   8      147.28      102.45     58.58 o 
  -8   2   8       59.39       51.51     30.72 o 
  -7   2   8     2467.91     2604.27     96.27 o 
  -6   2   8      465.70      476.70     50.74 o 
  -5   2   8      720.30      721.25     42.21 o 
  -4   2   8     2447.05     2383.42     40.17 o 
  -3   2   8      918.26      908.31     27.92 o 
  -2   2   8       36.12       56.72     14.42 o 
  -1   2   8     5585.85     5741.10     89.57 o 
   0   2   8      392.82      393.34     15.54 o 
   1   2   8     1421.67     1475.39     26.97 o 
   2   2   8     1139.51     1160.38     43.34 o 
   3   2   8     5299.99     5044.18    122.92 o 
   4   2   8     1932.05     1935.00     98.31 o 
   5   2   8       66.25       74.80     41.19 o 
   6   2   8     1102.81     1087.44     72.13 o 
  -9   3   8       59.60       47.51     40.06 o 
  -8   3   8     1137.31     1155.19     60.67 o 
  -7   3   8       21.32       18.31     65.48 o 
  -6   3   8     4289.43     4532.64    138.00 o 
  -5   3   8     1317.27     1319.50     64.08 o 
  -4   3   8     1326.64     1317.05     56.70 o 
  -3   3   8      177.09      222.11     21.10 o 
  -2   3   8      912.81      908.27     28.04 o 
  -1   3   8     1681.05     1735.65     39.26 o 
   0   3   8     4070.49     4232.06    159.80 o 
   1   3   8     5339.23     5574.92     57.07 o 
   2   3   8      326.07      301.15     14.19 o 
   3   3   8     1548.71     1512.59     47.52 o 
   4   3   8        0.74        6.03     12.51 o 
   5   3   8     1577.38     1609.38     93.48 o 
   6   3   8      434.96      457.45     47.52 o 
  -9   4   8        6.27       10.80      7.25 o 
  -8   4   8       76.89       64.19     57.82 o 
  -7   4   8     1479.34     1561.48     70.64 o 
  -6   4   8        3.44        6.87      6.64 o 
  -5   4   8     1846.40     1785.84    113.42 o 
  -4   4   8     1316.17     1264.27     52.40 o 
  -3   4   8       17.50       22.21     14.85 o 
  -2   4   8     1031.14     1000.13     63.61 o 
  -1   4   8      555.77      543.64     23.41 o 
   0   4   8     1440.05     1445.05     30.19 o 
   1   4   8      186.73      196.85      9.50 o 
   2   4   8     3030.23     3038.56     74.27 o 
   3   4   8       53.66       55.89     28.37 o 
   4   4   8      840.02      863.22     59.17 o 
   5   4   8       42.76       51.22     44.52 o 
   6   4   8      870.76      899.29     67.28 o 
  -9   5   8      196.82      189.32     26.18 o 
  -8   5   8     1154.11     1121.67     64.16 o 
  -7   5   8      528.20      483.74     38.10 o 
  -6   5   8     2083.33     2185.55     65.17 o 
  -5   5   8     4090.91     4191.28    145.33 o 
  -4   5   8     7663.00     7807.74    157.81 o 
  -3   5   8      469.29      520.56     20.16 o 
  -2   5   8      959.64     1039.61     41.20 o 
  -1   5   8     3777.02     3807.21     59.97 o 
   0   5   8     5967.26     5781.04     81.58 o 
   1   5   8     1178.46     1167.66     21.25 o 
   2   5   8     5142.82     5200.38    107.44 o 
   3   5   8      468.72      455.61     29.65 o 
   4   5   8      246.22      230.02     40.17 o 
   5   5   8     2519.85     2572.17    127.93 o 
   6   5   8      124.18       93.31     80.70 o 
  -9   6   8       61.79       31.78     32.79 o 
  -8   6   8      524.33      432.19     41.33 o 
  -7   6   8      508.81      502.94     36.55 o 
  -6   6   8      108.88      107.09     59.93 o 
  -5   6   8      661.62      683.05     56.66 o 
  -4   6   8       95.59      105.47     53.61 o 
  -3   6   8      201.17      243.05     23.94 o 
  -2   6   8        1.18        3.80      4.72 o 
  -1   6   8     1146.52     1109.53     27.16 o 
   0   6   8      243.47      225.15     11.20 o 
   1   6   8      801.37      756.45     22.84 o 
   2   6   8      872.72      787.97     43.87 o 
   3   6   8       16.83       12.64     10.32 o 
   4   6   8       37.80       42.10     29.84 o 
   5   6   8      114.30      104.85     99.99 o 
   6   6   8      107.59      141.40     41.92 o 
  -9   7   8       15.08       18.59     13.44 o 
  -8   7   8     2151.64     2112.30     84.98 o 
  -7   7   8       96.87       93.77     28.29 o 
  -6   7   8     2100.19     2140.13     67.86 o 
  -5   7   8     2014.04     1982.68     76.25 o 
  -4   7   8     7507.78     7626.34    213.17 o 
  -3   7   8      698.14      701.82     28.26 o 
  -2   7   8       89.20       83.82     16.98 o 
  -1   7   8     1714.91     1761.72     39.40 o 
   0   7   8     4178.75     4203.58     65.82 o 
   1   7   8      825.02      827.14     19.84 o 
   2   7   8     2519.95     2441.01     61.46 o 
   3   7   8     4649.02     4688.70    106.20 o 
   4   7   8       32.28       40.42     23.32 o 
   5   7   8     2259.00     2301.05     98.78 o 
   6   7   8       44.46       35.70     35.86 o 
  -9   8   8       50.25       22.10     26.45 o 
  -8   8   8       19.23       21.14     14.39 o 
  -7   8   8      556.04      544.05     34.54 o 
  -6   8   8        8.11       15.69      9.79 o 
  -5   8   8      101.03      141.57     70.67 o 
  -4   8   8       14.17       19.73     13.06 o 
  -3   8   8        1.10        1.76      4.46 o 
  -2   8   8       55.35       55.44     13.84 o 
  -1   8   8        7.53        8.73      5.08 o 
   0   8   8       22.43       22.28      9.77 o 
   1   8   8      137.22      149.05     13.19 o 
   2   8   8     1675.44     1652.65     46.41 o 
   3   8   8        0.45        7.79     11.94 o 
   4   8   8        3.86        8.18      5.61 o 
   5   8   8        5.58        7.18     13.78 o 
   6   8   8        5.88        4.36     12.15 o 
  -8   9   8     1869.87     1910.60     68.19 o 
  -7   9   8      497.99      462.31     30.65 o 
  -6   9   8      792.77      769.35     50.72 o 
  -5   9   8     1343.27     1335.52     50.12 o 
  -4   9   8     3394.26     3494.38     86.00 o 
  -3   9   8       92.42      101.20     13.65 o 
  -2   9   8     1298.98     1325.38     42.74 o 
  -1   9   8       76.57       76.97     14.12 o 
   0   9   8     1148.17     1163.20     32.27 o 
   1   9   8      320.17      324.79     15.68 o 
   2   9   8     3251.55     3237.46     68.77 o 
   3   9   8     2869.96     2917.60     70.24 o 
   4   9   8       77.50       81.29     27.65 o 
   5   9   8     1445.93     1488.97     69.07 o 
   6   9   8      206.66      211.25     31.89 o 
  -8  10   8       91.23       64.18     27.74 o 
  -7  10   8      467.92      515.86     35.62 o 
  -6  10   8        6.42        9.10      8.18 o 
  -5  10   8      121.00      144.89     32.46 o 
  -4  10   8     1247.54     1174.29     66.43 o 
  -3  10   8      466.19      412.77     32.52 o 
  -2  10   8      119.59      124.98     21.94 o 
  -1  10   8     1193.21     1215.13     43.12 o 
   0  10   8     1315.01     1296.01     34.73 o 
   1  10   8      153.92      159.46     12.80 o 
   2  10   8     1131.71     1170.53     40.63 o 
   3  10   8     1330.61     1236.85     47.64 o 
   4  10   8      206.13      224.31     21.27 o 
   5  10   8       55.49       26.20     25.97 o 
   6  10   8       87.12       50.21     54.32 o 
  -8  11   8      330.86      305.07     38.38 o 
  -7  11   8       23.47       23.50     22.00 o 
  -6  11   8     1348.63     1331.68     54.15 o 
  -5  11   8     1515.57     1556.59     53.04 o 
  -4  11   8      999.34      927.55     34.64 o 
  -3  11   8      342.58      330.80     33.12 o 
  -2  11   8     1478.60     1550.08     72.07 o 
  -1  11   8        4.78       11.81      7.38 o 
   0  11   8     2282.59     2349.55     54.83 o 
   1  11   8       19.17       22.04     11.44 o 
   2  11   8      610.45      603.18     27.63 o 
   3  11   8      574.29      605.74     34.32 o 
   4  11   8       66.87       41.27     28.28 o 
   5  11   8      728.55      701.72     50.80 o 
  -8  12   8       59.25       51.50     66.56 o 
  -7  12   8      784.19      803.46     64.29 o 
  -6  12   8        3.88        8.76     15.65 o 
  -5  12   8      259.13      276.50     38.51 o 
  -4  12   8      724.53      666.83     27.99 o 
  -3  12   8      201.68      205.23     21.23 o 
  -2  12   8     2177.77     2192.44     64.57 o 
  -1  12   8      237.39      267.44     24.53 o 
   0  12   8       75.07       65.59     33.71 o 
   1  12   8      674.19      584.45     28.19 o 
   2  12   8     2722.76     2813.79     82.53 o 
   3  12   8      478.14      502.63     33.54 o 
   4  12   8      286.49      284.80     32.12 o 
   5  12   8       89.89       68.58     56.75 o 
  -7  13   8      176.56      155.60     45.19 o 
  -6  13   8      376.86      368.32     38.42 o 
  -5  13   8      532.53      537.87     55.93 o 
  -4  13   8      178.20      157.52     16.83 o 
  -3  13   8       24.38       27.58     18.60 o 
  -2  13   8      176.27      182.38     18.15 o 
  -1  13   8      104.92      112.07     20.32 o 
   0  13   8      419.21      452.49     26.44 o 
   1  13   8      862.66      866.56     36.57 o 
   2  13   8      371.84      391.25     32.15 o 
   3  13   8      354.77      346.74     29.58 o 
   4  13   8      368.57      387.59     31.91 o 
   5  13   8      216.45      218.81     43.10 o 
  -7  14   8     3613.27     3671.24    115.14 o 
  -6  14   8       17.59       28.28     31.86 o 
  -5  14   8     2596.72     2563.92    132.67 o 
  -4  14   8      412.85      441.71     43.69 o 
  -3  14   8      431.06      442.20     34.32 o 
  -2  14   8      326.76      344.78     28.36 o 
  -1  14   8     2567.55     2666.84     77.54 o 
   0  14   8       10.46       12.90     10.29 o 
   1  14   8      353.42      320.43     33.99 o 
   2  14   8     2664.38     2785.65    166.52 o 
   3  14   8      738.55      873.10     53.07 o 
   4  14   8     1333.09     1304.36     68.83 o 
  -7  15   8        3.72       -3.30     14.06 o 
  -6  15   8      204.03      155.62     94.23 o 
  -5  15   8        7.82       13.70     13.90 o 
  -4  15   8      809.09      815.53     60.00 o 
  -3  15   8       38.81       32.33     23.26 o 
  -2  15   8       67.62       68.20     31.70 o 
  -1  15   8      187.98      195.73     21.83 o 
   0  15   8        1.46        4.42      7.55 o 
   1  15   8      163.96      146.52     24.03 o 
   2  15   8      101.33       90.05     51.20 o 
   3  15   8       40.57       39.52     31.73 o 
   4  15   8      516.62      474.20     37.89 o 
  -6  16   8      240.06      211.66     33.49 o 
  -5  16   8     1261.96     1330.55     77.12 o 
  -4  16   8      804.58      775.95     65.07 o 
  -3  16   8      276.95      268.50     25.59 o 
  -2  16   8      403.74      454.42     34.44 o 
  -1  16   8     1793.59     1804.29     67.28 o 
   0  16   8      256.93      240.61     20.58 o 
   1  16   8      919.04      944.83     51.41 o 
   2  16   8     2928.86     3015.79    107.77 o 
   3  16   8      446.84      463.76     36.60 o 
   4  16   8     1005.15      950.77     74.18 o 
  -6  17   8      131.54      121.88     29.89 o 
  -5  17   8      571.68      559.44     50.24 o 
  -4  17   8       64.92       57.98     57.23 o 
  -3  17   8      316.29      282.54     26.28 o 
  -2  17   8       62.56       44.15     23.05 o 
  -1  17   8      210.98      210.52     23.74 o 
   0  17   8      745.36      743.49     37.10 o 
   1  17   8      565.96      598.43     40.02 o 
   2  17   8      299.69      322.12     35.58 o 
   3  17   8       26.96       20.15     20.26 o 
  -5  18   8      664.89      617.34     91.74 o 
  -4  18   8      295.29      307.89     37.42 o 
  -3  18   8      189.28      196.06     24.94 o 
  -2  18   8      808.32      802.38     49.07 o 
  -1  18   8      588.31      513.17     41.12 o 
   0  18   8      687.00      642.69     36.03 o 
   1  18   8      625.59      615.15     39.80 o 
   2  18   8      640.82      630.85     44.28 o 
   3  18   8      727.41      746.81     51.30 o 
  -5  19   8     1345.34     1267.08     86.12 o 
  -4  19   8     1395.42     1459.74     75.32 o 
  -3  19   8      195.55      163.68     27.77 o 
  -2  19   8      474.38      539.25     35.57 o 
  -1  19   8      471.19      457.30     33.74 o 
   0  19   8     1508.69     1708.85    132.41 o 
   1  19   8     1299.88     1255.71     66.62 o 
   2  19   8      288.80      280.43     32.09 o 
  -4  20   8     1088.89     1070.31     77.25 o 
  -3  20   8        1.49        7.57     17.59 o 
  -2  20   8        8.13       10.67     11.42 o 
  -1  20   8       10.04       19.10     19.43 o 
   0  20   8        2.09        3.64     15.12 o 
   1  20   8      506.88      538.68     44.35 o 
  -2  21   8       47.36       31.34     37.57 o 
  -1  21   8       82.34       84.99     27.09 o 
   0  21   8      343.31      320.17     45.07 o 
  -9   1   9        1.59        1.77      8.97 o 
  -8   1   9     1165.40     1061.63     79.00 o 
  -7   1   9       94.21       94.97     28.17 o 
  -6   1   9      509.33      537.05     38.57 o 
  -5   1   9      798.19      799.23     63.53 o 
  -4   1   9     6229.50     5651.78    370.81 o 
  -3   1   9     1528.58     1508.48    133.20 o 
  -2   1   9       76.49      103.57     22.80 o 
  -1   1   9     2705.60     2689.35     47.52 o 
   0   1   9     4741.67     4665.01     94.67 o 
   1   1   9      274.01      286.12     10.49 o 
   2   1   9     4209.91     4143.71     97.88 o 
   3   1   9     1527.37     1517.36     72.20 o 
   4   1   9       13.44       17.94     17.93 o 
   5   1   9     2145.65     2129.75    120.65 o 
   6   1   9      166.34      100.36     95.38 o 
  -9   2   9       16.32       18.66     11.54 o 
  -8   2   9      110.35      109.32     30.13 o 
  -7   2   9      218.12      195.97     36.86 o 
  -6   2   9       11.47       10.36     17.06 o 
  -5   2   9      469.54      448.92     40.57 o 
  -4   2   9       83.86       68.44      9.83 o 
  -3   2   9      702.23      691.43     76.36 o 
  -2   2   9     1880.15     1794.57     74.81 o 
  -1   2   9      385.00      396.51     21.80 o 
   0   2   9        2.49        4.32      3.81 o 
   1   2   9      816.19      850.59     28.75 o 
   2   2   9      229.70      216.62     18.48 o 
   3   2   9      126.10      104.21     56.17 o 
   4   2   9       45.48       36.10     33.53 o 
   5   2   9        4.90        5.74     15.06 o 
   6   2   9      195.25      190.14     39.35 o 
  -9   3   9      230.17      208.85     22.12 o 
  -8   3   9      238.31      240.20     27.79 o 
  -7   3   9      270.25      228.91     30.40 o 
  -6   3   9     2615.68     2665.29     94.69 o 
  -5   3   9     1475.41     1683.63     67.62 o 
  -4   3   9     4117.58     4183.21    127.09 o 
  -3   3   9       24.03       25.27     19.37 o 
  -2   3   9      378.18      363.42     25.21 o 
  -1   3   9      538.78      568.47     25.16 o 
   0   3   9        5.68       11.14      5.33 o 
   1   3   9       57.71       51.87      9.86 o 
   2   3   9     1187.95     1129.80     41.82 o 
   3   3   9     1712.83     1823.53     82.98 o 
   4   3   9       25.11       21.36     23.04 o 
   5   3   9     4918.25     5112.01    163.50 o 
   6   3   9        8.72       12.55     13.30 o 
  -9   4   9      168.03      137.26     28.96 o 
  -8   4   9      358.27      353.34     30.72 o 
  -7   4   9     1874.16     1917.59     88.21 o 
  -6   4   9        6.41       18.93     21.50 o 
  -5   4   9     2479.14     2550.16     91.58 o 
  -4   4   9      941.43      937.35     70.94 o 
  -3   4   9      247.47      220.05     15.11 o 
  -2   4   9     2720.48     2594.68     70.00 o 
  -1   4   9      250.51      248.52     17.98 o 
   0   4   9       33.30       27.70     11.78 o 
   1   4   9       23.11       23.45     14.53 o 
   2   4   9     5606.90     5570.15    113.98 o 
   3   4   9     2114.47     2122.74     91.87 o 
   4   4   9      405.39      375.62     41.72 o 
   5   4   9        2.29       13.77     20.86 o 
   6   4   9      339.10      285.13     47.57 o 
  -9   5   9        0.70        6.46     13.08 o 
  -8   5   9      667.30      613.76     40.39 o 
  -7   5   9        0.45        9.05     17.04 o 
  -6   5   9     1155.58     1187.92     63.59 o 
  -5   5   9     2680.81     2590.87    150.24 o 
  -4   5   9      427.84      469.98     44.21 o 
  -3   5   9     1654.31     1535.38     95.59 o 
  -2   5   9       31.44       33.69     22.82 o 
  -1   5   9      813.34      878.77     35.44 o 
   0   5   9      609.27      545.81     25.27 o 
   1   5   9     2886.80     2855.43     62.26 o 
   2   5   9        2.72        6.98     10.55 o 
   3   5   9     1136.41     1161.21     71.68 o 
   4   5   9       10.62       12.89     15.82 o 
   5   5   9      840.77      822.05     65.52 o 
   6   5   9      198.22      200.20     52.18 o 
  -9   6   9      272.45      238.34     29.86 o 
  -8   6   9        8.66       13.15     11.36 o 
  -7   6   9     2261.75     2225.02     90.76 o 
  -6   6   9      155.89      141.30     84.64 o 
  -5   6   9     2645.01     2844.34     98.07 o 
  -4   6   9     6188.58     6490.76    190.09 o 
  -3   6   9      905.61      911.26     46.68 o 
  -2   6   9     5055.88     5420.31    135.39 o 
  -1   6   9      282.71      277.99     16.87 o 
   0   6   9       54.21       58.90     13.50 o 
   1   6   9       88.79       77.30     13.31 o 
   2   6   9     2303.70     2392.54     62.36 o 
   3   6   9      621.32      616.67     28.78 o 
   4   6   9     1688.20     1686.84     94.68 o 
   5   6   9      915.00      978.41     68.23 o 
   6   6   9      547.51      553.39     58.02 o 
  -8   7   9      227.07      201.40     29.14 o 
  -7   7   9      126.88      103.97     24.42 o 
  -6   7   9       20.01       20.25     16.91 o 
  -5   7   9     1038.91     1121.66     62.70 o 
  -4   7   9      447.81      495.64     60.13 o 
  -3   7   9       80.45       77.66     52.26 o 
  -2   7   9       72.03       79.00     26.87 o 
  -1   7   9      109.17      112.14     15.89 o 
   0   7   9       16.16       19.00     11.09 o 
   1   7   9        1.23        5.88      4.36 o 
   2   7   9       13.03       15.95      9.04 o 
   3   7   9       84.65       59.57     29.35 o 
   4   7   9       14.16        9.05     14.06 o 
   5   7   9        2.95        0.81     14.96 o 
  -8   8   9      752.57      716.04     46.20 o 
  -7   8   9     2746.85     2872.45    116.74 o 
  -6   8   9       72.94       66.47     33.55 o 
  -5   8   9     1665.42     1743.49     92.62 o 
  -4   8   9     8386.10     8678.68    165.96 o 
  -3   8   9      100.90      127.43     58.73 o 
  -2   8   9     6397.20     6524.35    154.61 o 
  -1   8   9      229.14      247.92     17.31 o 
   0   8   9      485.97      451.07     22.44 o 
   1   8   9      239.54      222.96     20.80 o 
   2   8   9     6109.90     6069.74    122.84 o 
   3   8   9     1244.87     1285.94     48.13 o 
   4   8   9     2349.41     2202.52     98.04 o 
   5   8   9      302.31      258.15     39.54 o 
  -8   9   9       30.69       19.61     24.25 o 
  -7   9   9      160.45      152.55     24.08 o 
  -6   9   9       41.24       32.22     19.86 o 
  -5   9   9     1765.44     1849.99     94.21 o 
  -4   9   9       75.57       84.83     56.98 o 
  -3   9   9      940.15      950.76     36.55 o 
  -2   9   9        8.73       16.67     12.02 o 
  -1   9   9      237.53      259.02     18.21 o 
   0   9   9     2163.00     2213.69     45.17 o 
   1   9   9      144.57      150.60     16.05 o 
   2   9   9      149.03      152.91     17.75 o 
   3   9   9       67.14       79.10     33.85 o 
   4   9   9      187.69      229.06     28.38 o 
   5   9   9      974.65      901.74     47.71 o 
  -8  10   9       19.17       22.07     20.85 o 
  -7  10   9     1781.78     1780.54     73.30 o 
  -6  10   9       12.92       20.20     16.62 o 
  -5  10   9     1241.32     1287.40     58.83 o 
  -4  10   9     1028.68     1067.99     58.05 o 
  -3  10   9       77.90       63.52     14.97 o 
  -2  10   9      475.45      489.99     36.65 o 
  -1  10   9      100.55      103.00     19.16 o 
   0  10   9      388.84      434.24     24.80 o 
   1  10   9      253.57      254.00     17.84 o 
   2  10   9     2032.81     2104.44     67.03 o 
   3  10   9      878.88      914.23     48.20 o 
   4  10   9     2676.46     2613.89     96.10 o 
   5  10   9       40.30       42.48     39.60 o 
  -8  11   9      356.15      332.46     43.83 o 
  -7  11   9        5.06        6.19     24.45 o 
  -6  11   9      459.33      480.61     63.14 o 
  -5  11   9     2525.65     2575.89     79.54 o 
  -4  11   9     1375.21     1377.65     68.26 o 
  -3  11   9     1566.49     1643.82     51.72 o 
  -2  11   9      149.30      145.29     22.19 o 
  -1  11   9     1674.50     1713.59     49.25 o 
   0  11   9      603.65      605.59     22.48 o 
   1  11   9      671.06      673.68     25.71 o 
   2  11   9     1173.70     1111.26     54.87 o 
   3  11   9      851.86      873.05     41.26 o 
   4  11   9        0.55        1.88     14.86 o 
   5  11   9     2082.60     2219.82    116.14 o 
  -7  12   9      231.19      254.06     42.64 o 
  -6  12   9       22.15       19.77     27.50 o 
  -5  12   9      911.10      915.83     69.60 o 
  -4  12   9      578.35      623.61     50.79 o 
  -3  12   9      772.09      732.45     39.31 o 
  -2  12   9     1911.69     2085.45     64.59 o 
  -1  12   9      227.54      240.50     19.09 o 
   0  12   9       44.77       49.76     22.51 o 
   1  12   9        4.09        9.82     13.93 o 
   2  12   9      121.70      137.04     23.41 o 
   3  12   9       67.35       73.59     40.28 o 
   4  12   9      354.04      356.85     40.63 o 
  -7  13   9      213.04      189.85     34.18 o 
  -6  13   9      905.34      858.74     60.66 o 
  -5  13   9     1786.05     1673.63    100.01 o 
  -4  13   9     3563.68     3730.07    139.85 o 
  -3  13   9      447.04      439.88     26.06 o 
  -2  13   9       97.06       88.78     16.51 o 
  -1  13   9     1725.65     1908.34     70.39 o 
   0  13   9      520.25      491.31     28.95 o 
   1  13   9     1272.61     1235.79     53.51 o 
   2  13   9      705.20      760.57     47.32 o 
   3  13   9     1117.57     1138.38     60.46 o 
   4  13   9      112.36       74.24     71.69 o 
  -7  14   9       50.28       32.94     36.70 o 
  -6  14   9       11.80       11.35     14.91 o 
  -5  14   9        7.04        7.58     12.47 o 
  -4  14   9      264.14      232.78     46.60 o 
  -3  14   9        7.37        7.93      9.90 o 
  -2  14   9       56.96       63.77     17.89 o 
  -1  14   9      117.42      118.83     31.15 o 
   0  14   9       13.19       14.80     11.76 o 
   1  14   9     1379.18     1331.49     71.91 o 
   2  14   9      341.12      382.78     33.96 o 
   3  14   9      353.56      344.90     33.31 o 
   4  14   9        0.34        6.55     13.21 o 
  -6  15   9      403.71      369.14     41.54 o 
  -5  15   9      964.23     1003.89     65.21 o 
  -4  15   9     2731.62     2740.79    141.86 o 
  -3  15   9      689.91      692.98     40.58 o 
  -2  15   9       90.65       94.20     24.13 o 
  -1  15   9      439.25      443.34     31.07 o 
   0  15   9       97.07      104.63     16.57 o 
   1  15   9      150.25      138.89     36.07 o 
   2  15   9      479.02      452.83     33.93 o 
   3  15   9     1715.39     1886.28     66.59 o 
  -6  16   9       28.43       25.98     34.61 o 
  -5  16   9       91.21       79.09     78.06 o 
  -4  16   9      247.42      223.86     61.76 o 
  -3  16   9       10.32        6.60      8.25 o 
  -2  16   9      436.38      464.08     34.97 o 
  -1  16   9      639.57      653.10     39.52 o 
   0  16   9      163.02      133.06     32.06 o 
   1  16   9       79.02       67.45     58.26 o 
   2  16   9      145.04      102.91     31.45 o 
   3  16   9       60.06       79.89     56.48 o 
  -5  17   9      189.32      185.16     32.06 o 
  -4  17   9     3253.33     3265.55    191.53 o 
  -3  17   9     1188.86     1164.38     72.33 o 
  -2  17   9       53.21       51.98     34.28 o 
  -1  17   9     1142.66     1070.33     50.48 o 
   0  17   9      116.11      125.93     26.67 o 
   1  17   9      154.13      144.86     22.08 o 
   2  17   9      751.73      757.41     44.33 o 
  -5  18   9       10.14       16.13     22.01 o 
  -4  18   9       17.62        9.72     16.33 o 
  -3  18   9        4.49        4.45     17.30 o 
  -2  18   9      764.09      772.14     43.14 o 
  -1  18   9      890.29      927.30     52.26 o 
   0  18   9        5.46        3.99     14.52 o 
   1  18   9        0.65        6.52     10.34 o 
   2  18   9     1671.52     1763.52     79.86 o 
  -4  19   9       55.10       28.91     36.46 o 
  -3  19   9      406.28      389.89     42.75 o 
  -2  19   9      119.28      102.76     20.74 o 
  -1  19   9       47.29       33.77     30.35 o 
   0  19   9       37.39       23.26     23.86 o 
   1  19   9        2.96        4.60     13.17 o 
  -2  20   9     1303.24     1324.50     62.10 o 
  -1  20   9      111.45       67.55     79.34 o 
  -9   0  10        7.45       20.46     22.35 o 
  -8   0  10     1554.20     1462.56    113.82 o 
  -7   0  10      348.60      328.37    182.40 o 
  -6   0  10       14.43       13.34     17.60 o 
  -5   0  10      759.33      784.26     66.19 o 
  -4   0  10     4439.24     4306.13    191.22 o 
  -3   0  10      140.25      122.34     27.49 o 
  -2   0  10     8142.49     8723.59    181.23 o 
  -1   0  10       41.90       50.45     17.20 o 
   0   0  10     2080.33     2206.80    111.54 o 
   1   0  10     1938.24     1971.59     61.36 o 
   2   0  10     2327.55     2386.61    132.13 o 
   3   0  10     1572.97     1584.85    123.05 o 
   4   0  10      218.75      234.99     45.40 o 
   5   0  10     1324.38     1345.75    127.11 o 
  -9   1  10       87.82       44.58     36.88 o 
  -8   1  10       32.94       25.97     29.32 o 
  -7   1  10       35.73       37.79     33.42 o 
  -6   1  10       40.18       48.72     27.42 o 
  -5   1  10       38.43       35.03     22.56 o 
  -4   1  10     1209.21     1235.46     70.11 o 
  -3   1  10       27.39       27.82     15.84 o 
  -2   1  10      180.04      175.84     30.42 o 
  -1   1  10     1118.92     1086.64     52.85 o 
   0   1  10        5.61       12.25      8.41 o 
   1   1  10        0.96        5.45      6.50 o 
   2   1  10      375.17      372.62     37.60 o 
   3   1  10       17.04       15.01     18.99 o 
   4   1  10       26.38       24.55     30.13 o 
   5   1  10      285.12      290.30     41.44 o 
  -9   2  10      342.66      309.42     36.63 o 
  -8   2  10      654.55      698.67     50.83 o 
  -7   2  10      122.51      113.71     65.88 o 
  -6   2  10        6.08       14.32     19.65 o 
  -5   2  10     2773.44     2714.48    132.13 o 
  -4   2  10     2212.73     2049.50    199.41 o 
  -3   2  10      831.24      828.81     62.14 o 
  -2   2  10     5157.25     5321.11    152.57 o 
  -1   2  10      121.75      122.55     13.51 o 
   0   2  10       98.94      119.05     14.91 o 
   1   2  10       13.88       21.35     12.49 o 
   2   2  10     2985.32     2981.50    110.57 o 
   3   2  10      447.51      437.39     41.52 o 
   4   2  10     1927.01     1889.52    107.49 o 
   5   2  10       53.90       47.95     54.80 o 
  -8   3  10      175.46      149.83    121.88 o 
  -7   3  10      294.41      281.07     31.76 o 
  -6   3  10        3.46        4.29     10.21 o 
  -5   3  10     1502.06     1458.98     93.89 o 
  -4   3  10      270.24      255.56     34.14 o 
  -3   3  10      435.60      416.62     33.04 o 
  -2   3  10      448.14      380.66     31.46 o 
  -1   3  10     2661.14     2714.12     65.85 o 
   0   3  10      713.51      746.33     39.67 o 
   1   3  10        7.03       11.00      6.79 o 
   2   3  10      123.10      115.88     33.76 o 
   3   3  10        8.04       16.18     15.24 o 
   4   3  10       20.48       18.53     19.76 o 
   5   3  10     1383.06     1399.00     91.06 o 
  -8   4  10      353.95      359.29     29.55 o 
  -7   4  10     1560.15     1198.00    100.78 o 
  -6   4  10        3.95       10.15     11.50 o 
  -5   4  10      430.78      408.09     33.47 o 
  -4   4  10     1168.31     1224.02     57.64 o 
  -3   4  10      515.54      574.59     47.72 o 
  -2   4  10     2427.49     2533.79     88.52 o 
  -1   4  10       23.86       25.73     16.78 o 
   0   4  10      582.94      575.04     32.14 o 
   1   4  10      489.16      514.54     35.96 o 
   2   4  10     2529.36     2500.29     71.65 o 
   3   4  10      655.50      616.20     56.02 o 
   4   4  10     1360.39     1357.20     89.28 o 
   5   4  10      289.05      326.30     43.63 o 
  -8   5  10      210.64      170.63     23.11 o 
  -7   5  10       78.17       65.17     45.89 o 
  -6   5  10      360.64      373.81     43.16 o 
  -5   5  10     2458.36     2615.37    133.04 o 
  -4   5  10     2713.52     2807.95     89.83 o 
  -3   5  10     1675.69     1842.16    105.15 o 
  -2   5  10      915.97      856.22     62.14 o 
  -1   5  10     2796.69     2938.36     71.24 o 
   0   5  10      331.02      377.80     24.54 o 
   1   5  10       15.19       24.62     21.72 o 
   2   5  10       29.75       41.26     26.34 o 
   3   5  10      339.14      322.02     38.66 o 
   4   5  10       60.54       60.32     63.13 o 
   5   5  10     2420.04     2368.23     99.24 o 
  -8   6  10       92.70       69.92     23.77 o 
  -7   6  10      658.63      650.74     54.52 o 
  -6   6  10      237.12      232.12     31.93 o 
  -5   6  10       77.26       86.95     52.05 o 
  -4   6  10       78.49       84.10     55.40 o 
  -3   6  10      155.81      172.34     35.12 o 
  -2   6  10      780.61      750.24     57.24 o 
  -1   6  10      262.08      235.38     16.89 o 
   0   6  10      475.73      465.05     27.56 o 
   1   6  10      142.63      154.22     23.51 o 
   2   6  10        1.98        9.26      8.70 o 
   3   6  10       64.59       56.28     55.38 o 
   4   6  10        4.74        6.58     23.39 o 
   5   6  10      307.33      299.95     43.84 o 
  -8   7  10      484.62      443.43     35.88 o 
  -7   7  10       47.50       51.53     21.78 o 
  -6   7  10      597.75      597.02     51.71 o 
  -5   7  10     1197.32     1268.80     69.77 o 
  -4   7  10     5883.63     4305.87    184.22 o 
  -3   7  10     4021.94     4196.76    128.46 o 
  -2   7  10        1.45        5.77      6.26 o 
  -1   7  10     4188.60     4417.00     99.61 o 
   0   7  10       65.19       79.21     14.32 o 
   1   7  10      974.77      953.18     39.43 o 
   2   7  10      444.74      395.99     28.34 o 
   3   7  10     1533.47     1508.79     84.66 o 
   4   7  10      311.73      281.48     37.55 o 
   5   7  10     1499.74     1624.22     97.23 o 
  -8   8  10       69.47       49.90     40.64 o 
  -7   8  10      112.56       99.37     27.29 o 
  -6   8  10        1.32       -0.41     14.11 o 
  -5   8  10        0.12        2.82     18.66 o 
  -4   8  10      156.21      181.84     40.08 o 
  -3   8  10      448.25      442.90     39.34 o 
  -2   8  10       22.04       30.98     21.71 o 
  -1   8  10        7.15       23.55      9.68 o 
   0   8  10      851.57      830.10     26.17 o 
   1   8  10      203.08      169.11     18.28 o 
   2   8  10      574.29      626.29     34.08 o 
   3   8  10        8.93       10.29     23.30 o 
   4   8  10        9.67       14.15     37.33 o 
   5   8  10        2.45        1.12     23.03 o 
  -8   9  10      296.23      238.53     35.57 o 
  -7   9  10       13.46       14.85     12.12 o 
  -6   9  10      347.24      317.79     27.69 o 
  -5   9  10      900.95      929.73     62.30 o 
  -4   9  10     2255.74     2253.29     99.62 o 
  -3   9  10     1008.41     1017.44     61.20 o 
  -2   9  10       35.67       41.50     26.47 o 
  -1   9  10     2588.40     2682.02     68.14 o 
   0   9  10      282.52      267.11     17.64 o 
   1   9  10      420.75      403.81     22.25 o 
   2   9  10     1032.58     1006.39     42.68 o 
   3   9  10      855.60      840.56     51.56 o 
   4   9  10        1.39        4.04     14.61 o 
  -7  10  10      431.45      415.53     40.32 o 
  -6  10  10      491.95      452.85     32.81 o 
  -5  10  10       28.91       45.93     37.70 o 
  -4  10  10      538.77      545.84     48.10 o 
  -3  10  10     1746.12     1705.24    108.05 o 
  -2  10  10     1440.04     1465.38     49.35 o 
  -1  10  10     1238.13     1254.00     41.47 o 
   0  10  10       10.30       13.55      9.87 o 
   1  10  10       95.70       68.24     34.63 o 
   2  10  10     2366.42     2314.31     81.47 o 
   3  10  10      472.08      452.65     36.92 o 
   4  10  10      235.43      173.65     28.72 o 
  -7  11  10        2.06        4.24     12.44 o 
  -6  11  10      335.26      318.65     47.63 o 
  -5  11  10      609.92      607.20     52.90 o 
  -4  11  10     2352.66     2459.73    115.74 o 
  -3  11  10      952.51      962.60     50.36 o 
  -2  11  10       35.53       38.49     24.78 o 
  -1  11  10     1081.51     1122.69     39.97 o 
   0  11  10       49.21       35.25     21.89 o 
   1  11  10      268.22      263.25     25.11 o 
   2  11  10       93.70       81.53     27.52 o 
   3  11  10      575.12      560.87     48.40 o 
   4  11  10       26.03       20.03     22.42 o 
  -7  12  10      655.15      626.22     56.66 o 
  -6  12  10        5.59        6.48     15.20 o 
  -5  12  10     1173.90     1207.38     78.84 o 
  -4  12  10     1902.34     1834.70    102.27 o 
  -3  12  10      369.26      357.72     27.64 o 
  -2  12  10     4183.29     4543.21    118.88 o 
  -1  12  10      402.00      450.09     29.22 o 
   0  12  10      136.96      136.86     33.35 o 
   1  12  10       27.26       29.26     22.58 o 
   2  12  10     1538.02     1663.78     68.15 o 
   3  12  10      529.35      556.07     51.27 o 
   4  12  10     1021.41     1003.14     71.76 o 
  -7  13  10       91.99       49.43     58.77 o 
  -6  13  10       43.03       36.19     40.98 o 
  -5  13  10       11.82       12.20     13.89 o 
  -4  13  10      188.43      162.32     56.29 o 
  -3  13  10        4.32        6.48      9.59 o 
  -2  13  10        1.51        6.45      8.98 o 
  -1  13  10      965.28     1034.95     49.88 o 
   0  13  10      270.01      263.23     24.49 o 
   1  13  10       17.00       15.69     12.18 o 
   2  13  10       12.93       13.18     13.06 o 
   3  13  10        1.51        4.06      8.52 o 
  -6  14  10       12.58       14.31     13.73 o 
  -5  14  10      866.56      916.08     61.46 o 
  -4  14  10     1146.30     1108.55     66.67 o 
  -3  14  10      129.90      137.39     62.58 o 
  -2  14  10     3623.16     3812.08     92.60 o 
  -1  14  10        3.78        1.98     14.07 o 
   0  14  10      142.29      112.78     42.55 o 
   1  14  10      198.62      192.77     26.83 o 
   2  14  10     2695.49     2948.89    288.91 o 
   3  14  10      628.63      628.45     58.22 o 
  -6  15  10       44.80       38.18     26.56 o 
  -5  15  10       57.77       48.03     51.62 o 
  -4  15  10      247.63      287.49     47.54 o 
  -3  15  10       17.03       20.02     19.01 o 
  -2  15  10       48.65       27.18     25.91 o 
  -1  15  10      324.48      307.21     26.65 o 
   0  15  10       83.28       61.70     41.26 o 
   1  15  10        6.53        8.76     11.70 o 
   2  15  10        0.83        4.78     10.80 o 
  -5  16  10      693.38      651.78     55.20 o 
  -4  16  10     1590.87     1621.41     94.41 o 
  -3  16  10      222.87      210.08     34.79 o 
  -2  16  10     3000.74     3229.26     92.68 o 
  -1  16  10       19.47       15.12     15.23 o 
   0  16  10      187.31      199.48     33.32 o 
   1  16  10      526.42      584.62     46.35 o 
   2  16  10      137.94      143.26     40.10 o 
  -5  17  10      422.89      466.89     76.54 o 
  -4  17  10      410.17      366.55     42.00 o 
  -3  17  10        9.11       20.85     13.54 o 
  -2  17  10        3.91       10.30     11.38 o 
  -1  17  10      610.45      675.37     51.85 o 
   0  17  10      203.14      211.46     30.00 o 
   1  17  10       55.96       33.71     36.70 o 
  -4  18  10     1816.21     1727.21    100.31 o 
  -3  18  10       12.09       13.09     18.27 o 
  -2  18  10     1312.67     1280.27     52.99 o 
  -1  18  10        0.51        3.48     12.88 o 
   0  18  10      187.63      201.66     34.41 o 
  -2  19  10       64.59       31.05     51.64 o 
  -8   1  11        4.35        9.98     19.21 o 
  -7   1  11      110.89       83.47     58.62 o 
  -6   1  11      225.51      212.34     28.41 o 
  -5   1  11     2226.44     2153.77     99.25 o 
  -4   1  11     4069.97     4177.41    121.89 o 
  -3   1  11     3088.34     3028.41    105.45 o 
  -2   1  11        0.46       12.33     21.58 o 
  -1   1  11     8100.84     8253.02    144.93 o 
   0   1  11      437.81      410.11     20.16 o 
   1   1  11      368.67      365.83     35.28 o 
   2   1  11      299.59      280.18     33.65 o 
   3   1  11      572.51      508.32     48.24 o 
   4   1  11      638.66      593.46     61.22 o 
  -8   2  11     1106.11     1052.96    152.39 o 
  -7   2  11      114.65       99.17     58.84 o 
  -6   2  11      167.19      164.58     32.95 o 
  -5   2  11      121.20      119.83     31.09 o 
  -4   2  11      698.95      647.26     43.87 o 
  -3   2  11      527.31      500.41     34.70 o 
  -2   2  11     1949.41     2079.06     99.16 o 
  -1   2  11      481.30      481.54     31.91 o 
   0   2  11        2.89        3.20      5.66 o 
   1   2  11      315.15      316.29     21.95 o 
   2   2  11       59.25       77.10     75.21 o 
   3   2  11      109.00       97.19     86.68 o 
   4   2  11      627.08      633.46     73.08 o 
  -8   3  11       58.10       47.48     66.39 o 
  -7   3  11        5.63       10.46     11.79 o 
  -6   3  11       10.05       20.02     16.30 o 
  -5   3  11       92.06       92.97     55.21 o 
  -4   3  11     1010.32     1027.39     56.43 o 
  -3   3  11      248.15      231.19     25.28 o 
  -2   3  11      496.57      480.78     47.38 o 
  -1   3  11     2052.83     2072.51     60.35 o 
   0   3  11        2.62        6.71      6.12 o 
   1   3  11     1325.18     1232.76     56.82 o 
   2   3  11        3.43        5.85     15.33 o 
   3   3  11     1052.27     1071.33     77.93 o 
   4   3  11        3.48        7.33     19.34 o 
  -8   4  11     1497.69     1639.67     77.70 o 
  -7   4  11      991.08      980.91     87.19 o 
  -6   4  11      460.28      444.55     37.55 o 
  -5   4  11        6.48       12.86     11.57 o 
  -4   4  11     1329.47     1321.55     66.29 o 
  -3   4  11       85.85       95.91     56.70 o 
  -2   4  11     5909.38     6351.73    268.01 o 
  -1   4  11      208.18      185.49     16.89 o 
   0   4  11     2507.04     2393.27     58.66 o 
   1   4  11      563.58      498.92     29.61 o 
   2   4  11     1319.58     1331.40     77.11 o 
   3   4  11      956.10      937.82     68.89 o 
   4   4  11      444.68      359.60     41.07 o 
  -8   5  11        1.83        6.71      8.29 o 
  -7   5  11       53.68       43.35     44.50 o 
  -6   5  11        3.07        5.22     16.28 o 
  -5   5  11      383.13      368.54     45.50 o 
  -4   5  11       11.22       15.42     34.85 o 
  -3   5  11      143.37      162.29     22.43 o 
  -2   5  11      174.81      175.77     27.24 o 
  -1   5  11     3832.47     4000.25     82.23 o 
   0   5  11      760.26      658.89     32.26 o 
   1   5  11      396.95      357.99     24.03 o 
   2   5  11      318.00      296.82     37.53 o 
   3   5  11      231.67      197.81     45.94 o 
   4   5  11        9.04        6.44     38.24 o 
  -8   6  11     2192.53     2178.58     89.59 o 
  -7   6  11      178.40      182.12     41.14 o 
  -6   6  11       58.52       46.52     37.29 o 
  -5   6  11     1233.39     1327.29     70.06 o 
  -4   6  11     1618.83     1647.31     93.88 o 
  -3   6  11      287.45      302.95     31.84 o 
  -2   6  11     4407.80     4517.13    142.70 o 
  -1   6  11       95.02      106.40     16.16 o 
   0   6  11      122.16      149.90     17.14 o 
   1   6  11      765.39      770.59     41.82 o 
   2   6  11     1328.60     1294.94     87.40 o 
   3   6  11       40.95       40.15     47.61 o 
   4   6  11       43.62       34.82     53.95 o 
  -8   7  11       76.00       72.72     28.97 o 
  -7   7  11      185.67      208.02     31.43 o 
  -6   7  11       14.94        7.38     17.03 o 
  -5   7  11      253.33      242.97     31.43 o 
  -4   7  11      368.86      314.44     34.91 o 
  -3   7  11       12.66       17.76     17.10 o 
  -2   7  11       67.72       47.79     42.25 o 
  -1   7  11      549.61      526.85     29.97 o 
   0   7  11      213.19      177.05     21.69 o 
   1   7  11      403.44      371.52     33.07 o 
   2   7  11       69.92       73.81     55.78 o 
   3   7  11      301.63      298.13     35.95 o 
   4   7  11       43.07       35.47     48.07 o 
  -7   8  11       95.07       89.76     25.66 o 
  -6   8  11      121.81       93.91     34.11 o 
  -5   8  11      292.57      290.64     35.20 o 
  -4   8  11     1598.65     1710.57     86.01 o 
  -3   8  11      294.11      315.86     29.49 o 
  -2   8  11     3895.51     4198.81    125.87 o 
  -1   8  11      308.09      313.00     23.53 o 
   0   8  11      989.26      948.25     43.21 o 
   1   8  11     1656.34     1622.60     65.73 o 
   2   8  11     1183.17     1121.94     71.72 o 
   3   8  11      179.22      202.14     30.43 o 
   4   8  11      127.41      155.94     39.45 o 
  -7   9  11        8.71        5.00     15.02 o 
  -6   9  11      284.04      282.54     39.86 o 
  -5   9  11       12.13       22.68     15.88 o 
  -4   9  11     1115.25     1130.62     71.33 o 
  -3   9  11        5.00        8.87     11.85 o 
  -2   9  11      359.92      359.89     34.95 o 
  -1   9  11      589.70      586.98     34.29 o 
   0   9  11       28.05       29.62     19.76 o 
   1   9  11        9.53       15.90      9.92 o 
   2   9  11      352.70      361.48     33.94 o 
   3   9  11       16.64       20.69     29.03 o 
  -7  10  11      132.61      137.01     29.44 o 
  -6  10  11      245.77      215.71     42.98 o 
  -5  10  11      352.25      316.32     36.96 o 
  -4  10  11      101.64       82.46     76.07 o 
  -3  10  11      254.99      232.43     31.66 o 
  -2  10  11     2560.42     2797.75    122.43 o 
  -1  10  11       45.67       36.38     23.42 o 
   0  10  11      615.20      615.33     42.09 o 
   1  10  11      642.54      667.63     39.92 o 
   2  10  11     1159.90     1052.30     68.88 o 
   3  10  11       36.27       28.15     41.34 o 
  -7  11  11       13.35        9.23     20.15 o 
  -6  11  11        7.21       17.98     17.75 o 
  -5  11  11     1257.20     1251.00     77.39 o 
  -4  11  11      511.53      573.76     50.38 o 
  -3  11  11        7.58        8.17     16.64 o 
  -2  11  11        1.73        7.39      9.12 o 
  -1  11  11      931.90      977.27     48.78 o 
   0  11  11        0.30        1.91     10.00 o 
   1  11  11      279.39      265.92     26.39 o 
   2  11  11       54.67       45.91     34.35 o 
   3  11  11       59.54       54.50     53.43 o 
  -6  12  11       37.46       26.84     19.98 o 
  -5  12  11        1.47        4.28      9.81 o 
  -4  12  11      913.52      934.08     61.73 o 
  -3  12  11      663.87      684.56     51.10 o 
  -2  12  11     1122.60     1106.66     55.54 o 
  -1  12  11      133.85      127.03     23.94 o 
   0  12  11      403.45      411.84     37.72 o 
   1  12  11      478.05      471.90     34.38 o 
   2  12  11       86.97       68.50     46.22 o 
   3  12  11        1.98        3.02     16.04 o 
  -6  13  11        2.63        6.24     26.43 o 
  -5  13  11      576.20      592.62     51.70 o 
  -4  13  11      988.23     1048.93     72.45 o 
  -3  13  11      829.23      826.06     64.27 o 
  -2  13  11      761.86      741.51     45.39 o 
  -1  13  11     3870.09     4051.01    193.51 o 
   0  13  11       16.87       12.94     12.46 o 
   1  13  11      390.86      384.65     38.10 o 
   2  13  11       98.51       61.78     57.51 o 
  -5  14  11        1.55        6.04     18.92 o 
  -4  14  11        3.58        9.03     13.02 o 
  -3  14  11      733.92      778.41     56.64 o 
  -2  14  11      608.00      571.15     40.07 o 
  -1  14  11        0.32        4.40     10.82 o 
   0  14  11      138.69      127.76     32.28 o 
   1  14  11      145.04      166.67     39.06 o 
   2  14  11       51.17       47.73     44.31 o 
  -5  15  11      671.87      669.57     58.77 o 
  -4  15  11     1527.47     1634.52     72.47 o 
  -3  15  11      933.73      932.14     63.77 o 
  -2  15  11      399.51      393.77     33.26 o 
  -1  15  11     2299.18     2464.55    115.22 o 
   0  15  11      469.59      523.87     38.64 o 
   1  15  11      326.76      332.76     29.61 o 
  -4  16  11       81.78       54.18     54.13 o 
  -3  16  11       35.67       31.28     29.19 o 
  -2  16  11      579.34      572.21     45.35 o 
  -1  16  11       35.55       38.13     40.94 o 
   0  16  11      143.49      155.48     30.91 o 
  -3  17  11      933.07      928.96     67.00 o 
  -2  17  11      142.99      129.80     39.11 o 
  -1  17  11     2294.56     2336.55    117.10 o 
  -8   0  12     2867.33     2892.16    184.63 o 
  -7   0  12      333.57      369.86     57.62 o 
  -6   0  12       47.59       35.86     54.78 o 
  -5   0  12      250.25      211.36     36.01 o 
  -4   0  12     1103.13     1087.68    102.97 o 
  -3   0  12      318.09      293.48     38.95 o 
  -2   0  12     3344.34     3508.07    147.60 o 
  -1   0  12        2.97        4.90      4.48 o 
   0   0  12     1699.68     1794.54    129.75 o 
   1   0  12     1578.57     1528.76    108.39 o 
   2   0  12     1139.37     1148.90    106.47 o 
   3   0  12      440.30      375.80     59.80 o 
   4   0  12      254.30      277.25     67.41 o 
  -8   1  12       43.99       37.52     42.67 o 
  -7   1  12       58.59       48.62     46.97 o 
  -6   1  12      218.30      199.39     42.07 o 
  -5   1  12       98.34       84.99     62.96 o 
  -4   1  12        1.11        4.36      8.98 o 
  -3   1  12       91.76       81.02     34.00 o 
  -2   1  12      200.56      238.88     25.92 o 
  -1   1  12       94.48      106.38     19.36 o 
   0   1  12      330.40      330.66     22.92 o 
   1   1  12        2.16       -1.22     20.49 o 
   2   1  12        9.56        4.47     13.37 o 
   3   1  12      383.36      433.72     45.29 o 
   4   1  12       29.76       29.83     45.98 o 
  -8   2  12     1993.55     1971.95    112.15 o 
  -7   2  12      293.68      266.52     35.77 o 
  -6   2  12      126.08      129.81     33.91 o 
  -5   2  12       47.48       36.22     31.93 o 
  -4   2  12      708.71      689.20     44.81 o 
  -3   2  12      161.68      149.32     21.86 o 
  -2   2  12     3013.39     3196.95    113.12 o 
  -1   2  12      623.63      625.51     36.72 o 
   0   2  12     1197.74     1042.10     50.09 o 
   1   2  12     1676.75     1624.10     89.62 o 
   2   2  12     1698.66     1675.92     97.15 o 
   3   2  12       17.01       14.87     29.00 o 
   4   2  12      268.37      253.10     49.39 o 
  -8   3  12       19.40       16.28     37.28 o 
  -7   3  12      216.12      205.56     31.91 o 
  -6   3  12      420.76      503.13     46.52 o 
  -5   3  12      808.28      855.97     56.79 o 
  -4   3  12      146.01      163.44     29.82 o 
  -3   3  12      163.94      147.29     26.01 o 
  -2   3  12      255.49      282.48     28.65 o 
  -1   3  12      568.55      600.96     28.99 o 
   0   3  12      112.53      109.55     20.98 o 
   1   3  12      718.37      679.60     54.22 o 
   2   3  12       29.41       35.97     29.07 o 
   3   3  12       12.03       10.27     23.66 o 
  -7   4  12       30.42       23.48     23.33 o 
  -6   4  12      159.25      162.51     32.85 o 
  -5   4  12      430.85      408.07     42.02 o 
  -4   4  12       93.47      101.63     25.10 o 
  -3   4  12      101.71      104.33     28.73 o 
  -2   4  12     2421.16     2496.44    105.88 o 
  -1   4  12       77.49       75.76     17.71 o 
   0   4  12     1237.79     1146.17     52.19 o 
   1   4  12     1072.50      997.77     72.89 o 
   2   4  12      267.49      272.00     47.93 o 
   3   4  12        4.13        4.67     29.52 o 
  -7   5  12      894.98      909.12     65.34 o 
  -6   5  12     1145.58     1165.86     80.77 o 
  -5   5  12     1439.00     1583.66     87.97 o 
  -4   5  12      302.74      339.50     36.45 o 
  -3   5  12      329.89      303.47     37.13 o 
  -2   5  12       20.95       31.90     26.37 o 
  -1   5  12     3202.40     3248.91    101.29 o 
   0   5  12       38.66       31.33     26.88 o 
   1   5  12      377.82      337.94     35.59 o 
   2   5  12      551.62      573.58     56.31 o 
   3   5  12      107.51       94.55     32.03 o 
  -7   6  12      128.58      126.29     55.81 o 
  -6   6  12        1.53        2.54     17.61 o 
  -5   6  12      146.88      119.15     98.70 o 
  -4   6  12      369.87      337.45     33.95 o 
  -3   6  12      382.18      354.12     33.98 o 
  -2   6  12     1052.88     1082.46     61.47 o 
  -1   6  12      129.71      115.69     26.32 o 
   0   6  12       62.50       61.69     44.29 o 
   1   6  12      745.74      666.25     52.33 o 
   2   6  12       10.48        3.96     16.28 o 
   3   6  12       45.13       25.74     33.34 o 
  -7   7  12      573.29      606.36     49.93 o 
  -6   7  12      610.62      588.92     49.86 o 
  -5   7  12     2381.54     2432.75    138.29 o 
  -4   7  12      546.94      586.72     49.55 o 
  -3   7  12      287.56      261.08     29.35 o 
  -2   7  12     1080.57     1142.22     58.44 o 
  -1   7  12     4269.11     3572.97    590.81 o 
   0   7  12     1251.98     1215.81     60.83 o 
   1   7  12      662.52      658.77     50.06 o 
   2   7  12     1300.62     1192.62     75.81 o 
   3   7  12        8.21        9.94     11.04 o 
  -7   8  12       59.70       51.96     55.44 o 
  -6   8  12      257.88      258.38     35.93 o 
  -5   8  12        0.75        5.01     17.64 o 
  -4   8  12      172.05      178.57     26.74 o 
  -3   8  12        0.69        1.32     11.31 o 
  -2   8  12     1727.83     1729.48     94.68 o 
  -1   8  12        4.13       12.19     16.83 o 
   0   8  12       64.48       56.41     32.74 o 
   1   8  12       52.07       56.61     48.08 o 
   2   8  12       27.74       30.51     31.84 o 
   3   8  12       96.08       76.54     26.21 o 
  -7   9  12      700.57      728.12     57.28 o 
  -6   9  12      947.60      969.73     65.77 o 
  -5   9  12      169.04      159.86     44.26 o 
  -4   9  12      375.91      368.82     37.32 o 
  -3   9  12      159.70      163.58     58.73 o 
  -2   9  12       35.84       40.65     29.68 o 
  -1   9  12     5735.51     5925.01    238.06 o 
   0   9  12      226.87      204.25     32.71 o 
   1   9  12      596.23      528.04     37.77 o 
   2   9  12      862.41      701.84     85.87 o 
  -6  10  12       37.79       33.50     49.42 o 
  -5  10  12       39.99       20.71     22.16 o 
  -4  10  12        4.53        3.55     24.40 o 
  -3  10  12      329.96      314.88     38.59 o 
  -2  10  12     1057.06     1120.77     68.40 o 
  -1  10  12       11.52        9.18     20.11 o 
   0  10  12      178.93      157.47     73.34 o 
   1  10  12     1830.70     1696.29     96.78 o 
   2  10  12      170.93      153.03    182.24 o 
  -6  11  12       74.21       46.50     46.36 o 
  -5  11  12      598.43      591.26     48.95 o 
  -4  11  12       65.88       62.95     56.19 o 
  -3  11  12      308.99      340.25     35.23 o 
  -2  11  12        3.65       11.01     12.86 o 
  -1  11  12     3206.67     3419.41    142.57 o 
   0  11  12      261.19      223.98     41.33 o 
   1  11  12      801.83      807.67     71.66 o 
   2  11  12      491.61      530.30     86.99 o 
  -5  12  12      200.02      211.17     33.07 o 
  -4  12  12      385.59      400.36     44.89 o 
  -3  12  12       49.46       42.77     43.83 o 
  -2  12  12     2434.10     2577.63    140.04 o 
  -1  12  12        5.96        8.69     10.37 o 
   0  12  12      188.01      172.26     28.15 o 
   1  12  12     1323.97     1320.13     54.22 o 
  -5  13  12        8.99        9.47     14.44 o 
  -4  13  12       17.65       11.56     13.15 o 
  -3  13  12      540.92      556.88     48.33 o 
  -2  13  12        0.27        2.09      8.66 o 
  -1  13  12      237.00      201.88     30.09 o 
   0  13  12        9.20        6.17     11.60 o 
   1  13  12      123.58       92.82     55.63 o 
  -4  14  12      830.31      822.10     59.64 o 
  -3  14  12       14.79       12.51     16.88 o 
  -2  14  12     2038.19     1997.63    124.01 o 
  -1  14  12        2.75        7.39     12.32 o 
   0  14  12     1834.80     1928.82     89.93 o 
  -3  15  12        0.23       10.20     14.86 o 
  -2  15  12      694.27      645.49     74.87 o 
  -1  15  12       22.15       15.76     20.06 o 
  -7   1  13     1527.56     1579.66     72.61 o 
  -6   1  13      722.96      731.30     52.94 o 
  -5   1  13     2420.09     2552.92    108.13 o 
  -4   1  13        2.65        9.08      7.62 o 
  -3   1  13       40.04       43.94     39.52 o 
  -2   1  13      404.76      371.21     38.67 o 
  -1   1  13     2826.25     2875.83    103.30 o 
   0   1  13      685.45      644.12     60.82 o 
   1   1  13     1376.80     1339.63     74.67 o 
   2   1  13     2115.50     2126.98    116.58 o 
   3   1  13       22.18       19.05     17.85 o 
  -7   2  13      174.24      163.65     47.53 o 
  -6   2  13      155.14      106.17     73.64 o 
  -5   2  13      286.13      295.39     37.10 o 
  -4   2  13       78.87       38.30     33.77 o 
  -3   2  13       55.88       41.61     38.10 o 
  -2   2  13      234.40      262.64     25.54 o 
  -1   2  13       18.20       22.29     17.83 o 
   0   2  13       15.61       13.98     14.82 o 
   1   2  13      486.34      461.37     45.05 o 
   2   2  13      477.76      497.17     51.72 o 
  -7   3  13      767.15      752.55     60.00 o 
  -6   3  13      388.14      398.06     40.13 o 
  -5   3  13     1135.90     1130.47     65.31 o 
  -4   3  13        8.08       10.05     14.27 o 
  -3   3  13       10.56       25.57     31.57 o 
  -2   3  13       16.06       10.93      9.11 o 
  -1   3  13     3987.86     4120.84     85.04 o 
   0   3  13       93.65       90.98     61.77 o 
   1   3  13     1377.25     1349.98     81.62 o 
   2   3  13      816.30      771.21     65.43 o 
  -7   4  13      125.34       73.83     82.88 o 
  -6   4  13       92.02       62.55     70.04 o 
  -5   4  13     1607.60     1726.93     88.46 o 
  -4   4  13        9.31        6.26     15.14 o 
  -3   4  13      240.01      236.54     37.03 o 
  -2   4  13     1267.83     1250.61     70.41 o 
  -1   4  13       94.92      107.98     29.73 o 
   0   4  13      213.73      235.92     36.60 o 
   1   4  13      663.09      633.50     48.48 o 
   2   4  13      530.10      507.09     44.04 o 
  -7   5  13      377.34      339.88     48.78 o 
  -6   5  13     1108.33     1141.34     75.91 o 
  -5   5  13      171.57      198.04     30.29 o 
  -4   5  13       60.76       57.04     48.75 o 
  -3   5  13      853.35      856.81     56.46 o 
  -2   5  13     1020.35     1016.87     90.18 o 
  -1   5  13      612.06      632.13     47.35 o 
   0   5  13       60.39       33.92     32.21 o 
   1   5  13       22.36       27.83     28.07 o 
   2   5  13      278.78      269.47     34.44 o 
  -6   6  13      492.20      503.52     48.35 o 
  -5   6  13      515.54      565.04     44.72 o 
  -4   6  13      197.84      212.29     27.50 o 
  -3   6  13        8.07       10.20     14.96 o 
  -2   6  13      565.24      577.32     48.05 o 
  -1   6  13      307.38      280.59     40.03 o 
   0   6  13      303.29      251.73     36.88 o 
   1   6  13     2757.94     2753.07     98.74 o 
   2   6  13      443.34      428.00     42.45 o 
  -6   7  13      303.72      300.84     47.43 o 
  -5   7  13       81.28       73.13     77.67 o 
  -4   7  13        1.48        3.55     20.80 o 
  -3   7  13      111.47      107.91     41.03 o 
  -2   7  13      375.26      350.07     33.48 o 
  -1   7  13       24.73       25.40     35.30 o 
   0   7  13       16.25       13.55     10.75 o 
   1   7  13        3.91       17.08     17.58 o 
   2   7  13       11.62       12.53     25.61 o 
  -6   8  13       56.62       60.89     67.00 o 
  -5   8  13      578.83      598.50     59.64 o 
  -4   8  13      914.67      946.46     66.85 o 
  -3   8  13      311.17      276.20     34.43 o 
  -2   8  13      831.40      855.12     76.89 o 
  -1   8  13      130.88       79.03     90.47 o 
   0   8  13     1020.97     1014.35     56.21 o 
   1   8  13     1554.57     1599.21    116.81 o 
   2   8  13     1198.85     1142.56    112.20 o 
  -6   9  13       10.62       11.69     26.23 o 
  -5   9  13      607.38      614.23     54.70 o 
  -4   9  13      427.27      409.01     38.18 o 
  -3   9  13       53.12       28.87     33.23 o 
  -2   9  13      136.68      121.23     88.31 o 
  -1   9  13      614.28      626.64     46.40 o 
   0   9  13      565.82      480.44     39.71 o 
   1   9  13       19.07       11.97     38.70 o 
  -5  10  13      516.81      535.04     49.57 o 
  -4  10  13      132.99       98.30     58.68 o 
  -3  10  13       30.62       19.89     24.54 o 
  -2  10  13      881.96      867.24     86.33 o 
  -1  10  13        7.89        8.88     11.72 o 
   0  10  13     1277.31     1274.22     62.84 o 
   1  10  13      823.01      834.53    104.23 o 
  -5  11  13      629.82      617.35     58.50 o 
  -4  11  13      381.26      387.70     42.37 o 
  -3  11  13       20.39       10.88     14.51 o 
  -2  11  13      909.56      923.69    103.32 o 
  -1  11  13     1482.60     1509.48     93.73 o 
   0  11  13      285.41      267.91     38.68 o 
  -4  12  13       66.94       37.50     45.47 o 
  -3  12  13      127.82      123.44     28.17 o 
  -2  12  13      101.09       55.74    113.77 o 
  -1  12  13       58.47       48.24     81.76 o 
   0  12  13      243.50      224.88     72.95 o 
  -3  13  13      214.82      189.40     55.13 o 
  -2  13  13       23.27       19.02     27.09 o 
  -1  13  13     1961.60     2081.22    144.25 o 
  -6   0  14      582.42      552.61     73.90 o 
  -5   0  14     1571.71     1434.51    127.97 o 
  -4   0  14      673.58      656.44     61.73 o 
  -3   0  14     2501.94     2471.57    143.54 o 
  -2   0  14      565.72      528.98     49.30 o 
  -1   0  14       19.47       12.93     33.37 o 
   0   0  14      158.76      106.26    125.99 o 
   1   0  14     2107.25     1897.45    123.46 o 
  -6   1  14      155.06      120.28     58.13 o 
  -5   1  14       16.86       20.45     21.95 o 
  -4   1  14       92.08       82.45     27.02 o 
  -3   1  14       20.07       14.49     19.47 o 
  -2   1  14      175.85      155.06     22.49 o 
  -1   1  14       48.17       39.46     60.21 o 
   0   1  14       19.01       22.19     22.92 o 
   1   1  14      675.70      706.28     52.13 o 
  -6   2  14      610.46      563.04     55.47 o 
  -5   2  14     1620.09     1687.02    100.36 o 
  -4   2  14      226.51      221.87     28.84 o 
  -3   2  14      280.31      268.66     29.56 o 
  -2   2  14      175.99      159.88     26.24 o 
  -1   2  14       33.10       32.77     62.44 o 
   0   2  14      214.24      215.61     32.07 o 
   1   2  14     2396.36     2299.93     96.53 o 
  -6   3  14      935.61      936.32     66.31 o 
  -5   3  14      496.38      513.27     56.56 o 
  -4   3  14       27.31       31.22     40.74 o 
  -3   3  14       69.36       57.12     62.99 o 
  -2   3  14      489.72      463.14     48.95 o 
  -1   3  14     1077.82     1131.10     97.13 o 
   0   3  14      101.26      106.68     39.99 o 
   1   3  14      312.94      284.13     38.33 o 
  -6   4  14      448.72      448.33     73.29 o 
  -5   4  14      854.18      847.56     78.72 o 
  -4   4  14      196.81      224.95     44.38 o 
  -3   4  14      144.49      141.43     21.84 o 
  -2   4  14      208.26      216.68     38.90 o 
  -1   4  14       93.88       79.99    127.46 o 
   0   4  14       36.58       38.56     46.51 o 
   1   4  14      397.59      424.72     49.86 o 
  -5   5  14     1522.78     1615.77     74.70 o 
  -4   5  14       73.56       51.63     55.35 o 
  -3   5  14       59.48       50.39     35.11 o 
  -2   5  14      182.87      183.21     32.41 o 
  -1   5  14      664.73      716.29     86.43 o 
   0   5  14       69.92       53.33     55.23 o 
   1   5  14      583.05      519.33     50.94 o 
  -5   6  14       71.23       67.11     60.48 o 
  -4   6  14      271.56      247.86     30.03 o 
  -3   6  14      173.72      152.99     24.11 o 
  -2   6  14       10.88       10.14     15.62 o 
  -1   6  14      192.24      203.04     45.55 o 
   0   6  14       47.05       37.75     39.38 o 
  -5   7  14     1618.23     1707.25    106.08 o 
  -4   7  14      633.02      611.94     46.04 o 
  -3   7  14      402.92      365.25     35.65 o 
  -2   7  14      877.39      975.74     86.89 o 
  -1   7  14     1193.92     1276.73     60.02 o 
   0   7  14      101.15       68.17     86.07 o 
  -4   8  14      767.21      734.11     49.95 o 
  -3   8  14      168.02      131.37    114.88 o 
  -2   8  14      425.70      425.61     52.90 o 
   0   8  14      109.52       80.75     92.87 o 
  -4   9  14      566.99      567.20     46.16 o 
  -3   9  14      114.48       68.93    117.57 o 
  -2   9  14      136.30      133.35     36.06 o 
  -1   9  14     1155.36     1107.36     86.84 o 
  -3  10  14      253.88      233.78     48.69 o 
  -2  10  14      272.70      250.31     52.80 o 
  -4   1  15      774.87      769.61     52.61 o 
  -3   1  15      603.51      575.71     38.94 o 
  -4   2  15      181.23      164.83     32.27 o 
  -3   2  15       85.68       83.54     25.61 o 
  -4   3  15       75.32       83.77     28.93 o 
  -3   3  15        2.02        4.16      9.18 o 
  -4   4  15      114.08      102.54     33.15 o 
  -3   4  15      387.73      369.71     83.13 o 
  -3   5  15       13.52       28.25     43.67 o 
                                                 
